# Supplementary material for: 1-{[5-(4-Chloro­phen­yl)-1-(4-fluoro­phen­yl)-1H-pyrazol-3-yl]carbon­yl]}piperidin-4-one
Source: Acta Crystallogr Sect E Struct Rep Online. 2010 Nov 20;66(Pt 12):o3233–4. doi: 10.1107/S1600536810047215 (PMC3011612; doi:10.1107/S1600536810047215)
Supplement: Supplementary file 2 [file e-66-o3233-Isup2.hkl]

# 
# h,k,l, Fc-squared, Fo-squared, sigma(Fo-squared) and status flag 
# 
data_I
_shelx_title ' mv10m in P1 (100K)' 
_shelx_refln_list_code          4 
_shelx_F_calc_maximum       77.43 
_exptl_crystal_F_000       206.00 
_reflns_d_resolution_high  0.7698 
 
loop_ 
 _symmetry_equiv_pos_as_xyz 
 'x, y, z' 
 
_cell_length_a     6.0341 
_cell_length_b     8.2500 
_cell_length_c    10.2448 
_cell_angle_alpha 108.837 
_cell_angle_beta  104.782 
_cell_angle_gamma  92.792 
 
_shelx_F_squared_multiplier     1.000 
 
loop_ 
 _refln_index_h 
 _refln_index_k 
 _refln_index_l 
 _refln_F_squared_calc 
 _refln_F_squared_meas 
 _refln_F_squared_sigma 
 _refln_observed_status 
   1   2 -13       23.02       24.03      1.40 o 
   3   2 -13        8.47       10.28      1.00 o 
   2   3 -13        9.22        8.81      0.90 o 
   3   3 -13       12.84       14.31      1.17 o 
   2   4 -13       19.39       22.54      1.43 o 
   3   4 -13        2.83        2.33      0.63 o 
   2   5 -13       21.79       22.51      1.44 o 
   3  -1 -12       17.62       19.34      1.35 o 
   0   0 -12       23.56       23.06      1.27 o 
   1   0 -12        2.38        3.04      0.59 o 
   2   0 -12        9.93        8.57      0.87 o 
   3   0 -12       17.88       16.78      0.95 o 
   4   0 -12        1.97        1.78      0.42 o 
   0   1 -12       13.25       14.21      0.97 o 
   2   1 -12       36.11       42.98      2.03 o 
   3   1 -12       18.70       21.46      1.01 o 
   4   1 -12       16.52       15.84      1.34 o 
   0   2 -12        2.13        1.58      0.43 o 
   2   2 -12       18.07       19.80      1.27 o 
   3   2 -12        3.33        3.94      1.02 o 
   4   2 -12       17.83       17.50      1.40 o 
   5   2 -12       14.71       15.95      1.34 o 
   0   3 -12        7.72        9.09      0.79 o 
   2   3 -12       25.85       28.24      1.53 o 
   3   3 -12       21.94       22.07      1.21 o 
   4   3 -12       21.46       22.65      1.56 o 
   5   3 -12       24.01       27.18      1.75 o 
  -1   4 -12        3.57        3.38      0.46 o 
   0   4 -12       17.52       16.60      1.07 o 
   2   4 -12        0.03        0.27      0.30 o 
   3   4 -12        7.06        5.81      0.62 o 
   4   4 -12        5.80        3.82      0.82 o 
  -1   5 -12       49.44       59.67      2.10 o 
   0   5 -12       35.20       31.43      1.60 o 
   1   5 -12       10.15       10.90      1.26 o 
   2   5 -12        4.99        6.04      0.82 o 
   3   5 -12        1.71        2.56      0.45 o 
   4   5 -12       58.11       61.18      2.76 o 
   0   6 -12       11.71       11.83      0.76 o 
   1   6 -12        9.25        9.50      1.23 o 
   2   6 -12        2.50        1.93      0.53 o 
   3   6 -12       39.47       42.44      1.55 o 
   0   7 -12       13.24       13.70      0.79 o 
   1   7 -12        3.16        2.64      0.75 o 
   2   7 -12       11.31       12.04      1.04 o 
   0  -2 -11        6.36        6.97      0.70 o 
   1  -2 -11        7.73        6.27      0.79 o 
   2  -2 -11       23.18       24.64      1.47 o 
   3  -2 -11        8.56        9.54      0.99 o 
   4  -2 -11        6.87        5.31      1.30 o 
   0  -1 -11       23.00       22.63      1.25 o 
   2  -1 -11       29.92       27.74      1.54 o 
   3  -1 -11       21.03       20.81      1.52 o 
   4  -1 -11       14.91       18.66      1.40 o 
   5  -1 -11       21.72       21.23      1.52 o 
   0   0 -11       41.29       42.11      1.78 o 
   2   0 -11        9.63        8.87      0.81 o 
   3   0 -11        9.14        9.34      0.70 o 
   4   0 -11        6.34        8.13      1.04 o 
   5   0 -11        6.19        5.84      0.89 o 
  -1   1 -11       13.41       14.62      0.79 o 
   0   1 -11       11.46       12.89      0.91 o 
   2   1 -11        2.39        2.00      0.45 o 
   3   1 -11       38.62       36.39      2.05 o 
   4   1 -11       19.33       18.41      1.36 o 
   5   1 -11       12.13       13.36      1.16 o 
  -1   2 -11       18.06       17.86      0.91 o 
   0   2 -11       20.61       20.44      1.16 o 
   2   2 -11      108.49      106.72      2.56 o 
   3   2 -11       34.31       35.04      1.26 o 
   4   2 -11       24.12       24.86      1.55 o 
   5   2 -11       33.69       33.98      1.86 o 
  -1   3 -11        9.72        9.35      0.65 o 
   0   3 -11       10.54       12.90      0.91 o 
   2   3 -11       87.88       82.76      1.92 o 
   3   3 -11        2.99        2.26      0.44 o 
   4   3 -11       11.43       11.48      1.06 o 
   5   3 -11        9.24        6.87      0.95 o 
  -1   4 -11        9.28       11.12      0.73 o 
   0   4 -11        9.94        9.61      0.80 o 
   1   4 -11       59.71       63.81      2.72 o 
   2   4 -11       12.25       12.37      1.20 o 
   3   4 -11       13.02       11.57      0.75 o 
   4   4 -11       25.09       22.10      1.51 o 
   5   4 -11        5.55        5.05      0.83 o 
  -1   5 -11        0.91        1.31      0.33 o 
   0   5 -11      106.17      114.83      2.99 o 
   1   5 -11       31.20       28.71      1.73 o 
   2   5 -11        3.54        3.75      0.60 o 
   3   5 -11       48.36       49.48      1.58 o 
   4   5 -11        0.49        1.56      0.55 o 
   5   5 -11        1.42        0.89      0.47 o 
  -1   6 -11       11.74       13.06      0.83 o 
   0   6 -11        4.39        4.15      0.49 o 
   1   6 -11       10.83       11.07      1.39 o 
   2   6 -11       35.76       41.40      1.44 o 
   3   6 -11       65.02       66.92      1.96 o 
   4   6 -11       41.04       45.94      2.33 o 
  -1   7 -11        2.43        2.29      0.35 o 
   0   7 -11       82.35       77.51      2.14 o 
   1   7 -11        7.11        5.61      0.94 o 
   2   7 -11        2.00        1.71      0.51 o 
   3   7 -11       23.38       23.63      1.11 o 
   4   7 -11       29.63       32.32      1.97 o 
   0   8 -11        0.77        0.74      0.29 o 
   2   8 -11       22.77       24.83      1.50 o 
   3  -4 -10       17.87       19.64      1.35 o 
   0  -3 -10       41.08       46.18      1.90 o 
   1  -3 -10       24.54       26.59      1.47 o 
   2  -3 -10        5.25        4.07      0.67 o 
   3  -3 -10       84.00       81.60      2.27 o 
   4  -3 -10       55.64       61.06      1.88 o 
   0  -2 -10       23.60       23.75      1.26 o 
   2  -2 -10       19.81       19.24      1.24 o 
   3  -2 -10       95.18      101.02      2.53 o 
   4  -2 -10        5.83        5.51      0.88 o 
   5  -2 -10        9.35        9.01      1.10 o 
  -1  -1 -10       27.53       28.80      1.16 o 
   0  -1 -10       37.14       33.13      1.56 o 
   1  -1 -10       11.00       12.40      0.89 o 
   2  -1 -10       36.98       36.66      1.29 o 
   3  -1 -10       10.58       11.74      0.71 o 
   4  -1 -10       51.82       52.46      2.35 o 
   5  -1 -10       98.80      105.60      3.74 o 
   6  -1 -10        9.37        7.84      0.99 o 
  -2   0 -10      104.08      116.66      4.86 o 
  -1   0 -10       11.22       10.83      0.69 o 
   0   0 -10       11.36       11.54      0.84 o 
   2   0 -10        1.88        1.60      0.29 o 
   3   0 -10       42.90       43.99      1.39 o 
   4   0 -10      114.89      118.13      4.00 o 
   5   0 -10        9.79       11.38      0.99 o 
   6   0 -10        6.56        7.40      0.92 o 
  -3   1 -10       20.11       22.53      1.94 o 
  -2   1 -10       76.24       73.84      3.62 o 
  -1   1 -10       71.32       73.96      1.96 o 
   0   1 -10        2.53        2.29      0.44 o 
   2   1 -10      117.81      117.94      2.60 o 
   3   1 -10      142.28      140.52      2.74 o 
   4   1 -10        1.47        2.66      0.58 o 
   5   1 -10        4.13        4.31      0.71 o 
   6   1 -10       22.39       25.52      1.50 o 
  -3   2 -10       27.27       32.01      2.20 o 
  -2   2 -10       14.67       15.96      1.53 o 
  -1   2 -10        7.09        7.97      1.12 o 
   0   2 -10        1.29        1.68      0.39 o 
   1   2 -10       50.51       47.05      1.96 o 
   2   2 -10      102.36      103.84      2.18 o 
   3   2 -10       19.73       20.09      0.76 o 
   4   2 -10        0.61        0.37      0.34 o 
   5   2 -10       34.69       36.27      1.82 o 
  -3   3 -10       22.79       26.17      1.97 o 
  -2   3 -10       17.68       18.60      1.64 o 
  -1   3 -10       22.74       24.69      0.96 o 
   0   3 -10        4.32        2.82      0.48 o 
   1   3 -10      146.72      143.28      3.21 o 
   2   3 -10      129.61      118.13      2.41 o 
   3   3 -10        3.29        3.25      0.37 o 
   4   3 -10       46.03       41.97      2.00 o 
   5   3 -10       41.47       48.12      2.16 o 
  -3   4 -10       15.79       14.02      1.64 o 
  -2   4 -10        2.51        1.43      0.60 o 
  -1   4 -10       45.46       43.99      1.40 o 
   0   4 -10      108.08      104.19      2.55 o 
   1   4 -10        1.84        1.74      0.32 o 
   2   4 -10       21.83       20.23      0.78 o 
   3   4 -10       48.50       48.78      1.48 o 
   4   4 -10       27.61       29.08      1.62 o 
   5   4 -10        2.84        4.20      0.72 o 
   6   4 -10       12.00       12.37      1.05 o 
  -3   5 -10        0.75        1.38      0.66 o 
  -2   5 -10        8.38        7.30      1.19 o 
  -1   5 -10       12.16       14.02      0.83 o 
   0   5 -10       14.39       14.32      0.73 o 
   1   5 -10      124.24      116.74      2.81 o 
   2   5 -10       49.31       48.74      1.33 o 
   3   5 -10        4.83        4.24      0.48 o 
   4   5 -10      161.43      161.91      5.07 o 
   5   5 -10       46.14       41.64      2.07 o 
  -3   6 -10       10.96       10.37      1.45 o 
  -2   6 -10       44.65       47.08      2.71 o 
  -1   6 -10        6.13        6.81      0.51 o 
   0   6 -10       50.88       51.52      1.55 o 
   1   6 -10       84.56       87.84      2.55 o 
   2   6 -10       31.96       32.07      1.11 o 
   3   6 -10       26.75       25.63      1.15 o 
   4   6 -10       73.58       74.24      3.02 o 
   5   6 -10        4.06        4.24      0.77 o 
  -1   7 -10        8.99       10.04      0.60 o 
   0   7 -10        6.67        7.06      0.58 o 
   1   7 -10       30.84       23.50      5.64 o 
   2   7 -10        9.76        8.80      0.70 o 
   3   7 -10       50.30       54.09      1.69 o 
   4   7 -10       27.27       24.09      1.08 o 
  -1   8 -10       90.16       88.73      3.24 o 
   0   8 -10        4.79        5.54      0.57 o 
   1   8 -10       32.51       33.07      1.68 o 
   2   8 -10       79.07       80.85      3.09 o 
   3   8 -10       13.52       13.29      0.83 o 
   0   9 -10       10.43       11.00      0.76 o 
   2   9 -10       58.23       59.90      2.61 o 
   3  -5  -9       15.13       18.58      1.30 o 
   0  -4  -9        9.67       10.92      0.84 o 
   1  -4  -9        9.54       11.29      0.91 o 
   2  -4  -9       23.84       22.78      1.37 o 
   3  -4  -9       45.80       48.63      1.63 o 
   4  -4  -9       22.36       23.02      1.08 o 
   0  -3  -9        7.22        9.05      0.75 o 
   2  -3  -9        5.38        5.32      0.72 o 
   3  -3  -9       78.46       81.67      2.20 o 
   4  -3  -9       32.87       34.80      1.88 o 
   5  -3  -9       15.16       16.40      1.26 o 
  -2  -2  -9       43.38       47.96      2.83 o 
  -1  -2  -9       19.44       23.56      1.01 o 
   0  -2  -9       12.41       12.90      0.89 o 
   2  -2  -9       91.00       89.48      1.99 o 
   3  -2  -9        0.13        0.32      0.23 o 
   4  -2  -9       23.13       22.69      1.44 o 
   5  -2  -9       39.79       40.93      1.98 o 
   6  -2  -9        7.91        8.09      0.99 o 
  -3  -1  -9       10.91       13.95      1.71 o 
  -2  -1  -9        3.13        1.97      0.70 o 
  -1  -1  -9       24.24       24.85      1.51 o 
   0  -1  -9      153.53      146.01      4.51 o 
   2  -1  -9      247.77      251.84      5.62 o 
   3  -1  -9       69.44       69.11      1.62 o 
   4  -1  -9        7.00        6.53      0.85 o 
   5  -1  -9        8.35       10.99      0.95 o 
   6  -1  -9        3.88        3.45      0.64 o 
  -3   0  -9        0.72        1.02      0.63 o 
  -2   0  -9        7.53        8.50      1.23 o 
  -1   0  -9       67.32       61.04      1.73 o 
   0   0  -9       99.72       95.65      3.17 o 
   1   0  -9       37.93       35.17      1.02 o 
   2   0  -9       67.31       66.19      1.53 o 
   3   0  -9       76.13       74.68      2.19 o 
   4   0  -9       42.07       40.77      1.85 o 
   5   0  -9        8.72        8.48      0.93 o 
  -3   1  -9      133.89      148.04      5.42 o 
  -2   1  -9        2.23        0.84      0.51 o 
  -1   1  -9        3.46        2.91      0.36 o 
   0   1  -9      234.51      217.34      8.97 o 
   1   1  -9       17.14       17.95      0.69 o 
   2   1  -9      170.60      170.07      3.12 o 
   3   1  -9      181.11      171.63      3.15 o 
   4   1  -9       75.88       77.12      2.77 o 
   5   1  -9       46.56       46.03      1.98 o 
  -4   2  -9       99.96      106.39      4.43 o 
  -3   2  -9       70.58       68.08      3.28 o 
  -2   2  -9       17.97       15.79      1.42 o 
  -1   2  -9      186.51      177.74      3.90 o 
   0   2  -9      126.54      115.21      2.80 o 
   1   2  -9       31.65       32.47      0.96 o 
   2   2  -9       33.14       30.11      0.90 o 
   3   2  -9      135.56      140.14      2.67 o 
   4   2  -9       45.46       45.57      1.97 o 
   5   2  -9       11.37        8.75      0.82 o 
  -4   3  -9       19.35       16.53      1.56 o 
  -3   3  -9       18.38       20.26      1.64 o 
  -2   3  -9       10.74       10.87      1.32 o 
  -1   3  -9       63.45       58.95      1.69 o 
   0   3  -9       11.13        9.45      0.61 o 
   1   3  -9      255.73      247.58      4.32 o 
   2   3  -9      128.06      115.49      2.29 o 
   3   3  -9      199.40      200.99      3.53 o 
   4   3  -9      325.19      310.82      8.23 o 
   5   3  -9       57.46       59.89      2.35 o 
  -4   4  -9       17.22       18.50      1.64 o 
  -3   4  -9       12.61        9.79      1.30 o 
  -2   4  -9       26.57       24.35      1.75 o 
  -1   4  -9      139.01      135.22      3.11 o 
   0   4  -9       51.40       48.69      1.22 o 
   1   4  -9      107.90       96.16      1.73 o 
   2   4  -9       67.67       68.44      1.57 o 
   3   4  -9      291.22      291.35      4.94 o 
   4   4  -9        0.50        0.52      0.32 o 
   5   4  -9        8.59        8.16      0.92 o 
  -4   5  -9       19.22       18.16      1.11 o 
  -3   5  -9        9.99       11.31      0.89 o 
  -2   5  -9       93.22       91.94      3.94 o 
  -1   5  -9       17.83       16.55      0.64 o 
   0   5  -9       33.24       33.50      1.13 o 
   1   5  -9        3.17        4.94      0.37 o 
   2   5  -9       12.73       12.90      0.63 o 
   3   5  -9       60.12       59.16      1.42 o 
   4   5  -9       43.19       41.82      1.29 o 
   5   5  -9       58.14       60.02      2.48 o 
  -3   6  -9       24.92       23.71      1.20 o 
  -2   6  -9        1.20        1.50      0.41 o 
  -1   6  -9       63.53       63.78      1.48 o 
   0   6  -9      151.58      147.31      3.27 o 
   1   6  -9        8.76        7.72      0.50 o 
   2   6  -9      101.82      101.74      2.91 o 
   3   6  -9      135.34      135.03      2.96 o 
   4   6  -9       34.96       34.25      1.22 o 
   5   6  -9       16.41       16.52      1.26 o 
  -3   7  -9       15.86       16.95      1.03 o 
  -2   7  -9        8.56        8.72      1.13 o 
  -1   7  -9       74.42       71.55      1.87 o 
   0   7  -9       28.39       27.61      1.06 o 
   1   7  -9       14.94       12.84      0.72 o 
   2   7  -9       75.25       77.50      1.83 o 
   3   7  -9       52.16       55.95      1.67 o 
   4   7  -9       39.91       42.12      2.15 o 
   5   7  -9        0.14        0.53      0.37 o 
  -1   8  -9        3.30        3.06      0.40 o 
   0   8  -9       26.34       27.02      1.08 o 
   1   8  -9        6.16        6.82      0.83 o 
   2   8  -9       62.42       61.97      1.86 o 
   3   8  -9        6.95        7.53      0.71 o 
   4   8  -9       57.21       61.02      1.90 o 
  -1   9  -9        5.52        5.08      0.51 o 
   0   9  -9       31.04       33.15      1.50 o 
   1   9  -9       29.95       28.44      1.57 o 
   2   9  -9       27.73       28.41      1.67 o 
   3   9  -9       38.11       40.61      1.20 o 
   0  -5  -8        4.14        4.29      0.61 o 
   1  -5  -8       33.30       35.43      1.72 o 
   2  -5  -8        1.18        1.08      0.42 o 
   3  -5  -8        0.56        1.01      0.34 o 
   4  -5  -8       37.18       39.88      1.94 o 
   0  -4  -8        3.09        3.33      0.53 o 
   2  -4  -8      211.06      203.02      6.11 o 
   3  -4  -8       65.85       63.32      2.42 o 
   4  -4  -8       30.98       32.57      1.81 o 
   5  -4  -8        5.88        4.34      0.77 o 
  -2  -3  -8       36.15       35.80      2.39 o 
  -1  -3  -8       67.65       71.10      1.89 o 
   0  -3  -8       25.18       26.54      1.31 o 
   2  -3  -8      103.06      106.83      2.43 o 
   3  -3  -8       24.22       24.34      0.88 o 
   4  -3  -8        3.71        3.88      0.68 o 
   5  -3  -8        6.20        6.21      0.84 o 
   6  -3  -8       38.42       41.69      1.98 o 
  -3  -2  -8       28.03       27.19      2.05 o 
  -2  -2  -8        4.93        3.39      0.84 o 
  -1  -2  -8        8.26        7.89      0.94 o 
   0  -2  -8       17.78       14.98      0.94 o 
   1  -2  -8      132.95      103.64      3.81 o 
   2  -2  -8      108.37      106.88      2.18 o 
   3  -2  -8       32.48       32.81      0.98 o 
   4  -2  -8       27.73       25.83      1.44 o 
   5  -2  -8       58.33       56.37      2.27 o 
  -3  -1  -8       10.58       10.46      1.37 o 
  -2  -1  -8       30.82       34.70      2.13 o 
  -1  -1  -8      163.91      164.02      3.56 o 
   0  -1  -8      131.07      126.67      3.03 o 
   1  -1  -8      181.79      183.78      3.28 o 
   2  -1  -8       97.37       95.47      1.97 o 
   3  -1  -8      256.47      245.03      4.23 o 
   4  -1  -8        4.06        4.31      0.50 o 
   5  -1  -8       35.29       30.18      1.52 o 
  -4   0  -8        8.35        8.73      1.23 o 
  -3   0  -8       30.33       31.30      2.06 o 
  -2   0  -8       57.49       54.91      2.78 o 
  -1   0  -8       23.65       22.14      0.83 o 
   0   0  -8      229.56      233.77      6.56 o 
   1   0  -8      159.79      155.36      2.85 o 
   2   0  -8      169.14      168.63      3.06 o 
   3   0  -8      241.80      237.48      4.02 o 
   4   0  -8        6.88        7.49      0.59 o 
   7   0  -8       74.02       81.69      2.79 o 
  -4   1  -8        1.90        1.25      0.59 o 
  -3   1  -8       70.41       70.07      3.19 o 
  -2   1  -8       11.73       12.91      1.21 o 
  -1   1  -8      231.57      214.49      4.46 o 
   0   1  -8      153.53      158.23      2.56 o 
   1   1  -8       36.24       33.89      0.84 o 
   2   1  -8      652.24      617.02      9.60 o 
   3   1  -8      189.75      188.37      4.19 o 
   4   1  -8        5.34        5.21      0.76 o 
   7   1  -8       10.05       13.16      0.91 o 
  -4   2  -8       40.77       40.72      2.33 o 
  -3   2  -8       23.04       21.63      1.60 o 
  -2   2  -8       60.96       64.79      2.84 o 
  -1   2  -8      158.16      155.32      3.37 o 
   0   2  -8       22.46       25.13      0.81 o 
   1   2  -8      205.60      203.84      2.72 o 
   2   2  -8      165.83      155.30      2.84 o 
   3   2  -8       44.49       43.16      1.42 o 
   4   2  -8      129.01      118.34      2.85 o 
   7   2  -8       14.57       14.26      0.94 o 
  -4   3  -8       38.87       40.65      2.30 o 
  -3   3  -8        2.10        1.91      0.61 o 
  -2   3  -8      103.66       96.54      3.80 o 
  -1   3  -8      131.22      138.27      3.08 o 
   0   3  -8       38.36       35.94      0.87 o 
   1   3  -8        7.35        6.85      0.31 o 
   2   3  -8       96.17       95.60      1.92 o 
   3   3  -8      165.50      168.47      3.47 o 
   4   3  -8      107.70      105.95      2.64 o 
   7   3  -8        5.03        6.24      0.75 o 
  -4   4  -8       16.17       15.36      1.41 o 
  -3   4  -8       24.27       23.77      1.11 o 
  -2   4  -8      253.92      244.81      7.68 o 
  -1   4  -8        5.32        4.94      0.35 o 
   0   4  -8       92.92       86.92      1.60 o 
   1   4  -8      179.57      174.05      2.70 o 
   2   4  -8      161.47      155.10      2.85 o 
   3   4  -8      125.42      120.36      2.69 o 
   4   4  -8        2.71        3.14      0.36 o 
  -4   5  -8       63.95       66.79      3.59 o 
  -3   5  -8       60.66       58.29      3.04 o 
  -2   5  -8       32.92       34.13      1.29 o 
  -1   5  -8       10.66       11.97      0.51 o 
   0   5  -8      241.26      245.12      4.09 o 
   1   5  -8        6.76        6.31      0.37 o 
   2   5  -8       30.10       29.13      0.90 o 
   3   5  -8      263.56      260.96      4.84 o 
   4   5  -8      128.59      125.15      3.99 o 
   5   5  -8       25.38       26.37      1.02 o 
  -4   6  -8       77.80       83.17      2.50 o 
  -3   6  -8       42.16       39.48      1.52 o 
  -2   6  -8      135.24      130.12      2.50 o 
  -1   6  -8       90.77       89.12      1.58 o 
   0   6  -8       62.10       65.18      2.05 o 
   1   6  -8       13.70       12.36      0.50 o 
   2   6  -8       46.44       50.26      1.30 o 
   3   6  -8      123.97      115.09      2.61 o 
   4   6  -8        7.50        7.10      0.61 o 
   5   6  -8        6.52        8.14      0.68 o 
   6   6  -8       21.78       21.29      1.45 o 
  -4   7  -8       22.70       21.90      1.21 o 
  -3   7  -8       22.24       20.96      1.12 o 
  -2   7  -8       56.18       56.86      1.44 o 
  -1   7  -8       77.45       76.96      1.93 o 
   0   7  -8       61.42       60.87      1.70 o 
   1   7  -8       46.49       49.87      1.25 o 
   2   7  -8        8.45        9.64      0.67 o 
   3   7  -8       63.81       62.55      1.79 o 
   4   7  -8       42.88       46.46      1.52 o 
   5   7  -8       12.61       14.11      0.71 o 
  -3   8  -8       34.00       33.98      2.57 o 
  -2   8  -8       51.40       53.81      2.96 o 
  -1   8  -8      112.06      115.29      2.73 o 
   0   8  -8       70.20       67.60      1.88 o 
   1   8  -8      119.84      130.64      4.28 o 
   2   8  -8       99.85      108.00      2.07 o 
   3   8  -8        8.17        7.66      0.56 o 
   4   8  -8       36.67       34.87      1.09 o 
  -1   9  -8        9.33        8.31      0.60 o 
   0   9  -8       34.75       32.58      1.21 o 
   2   9  -8        1.72        2.02      0.57 o 
   3   9  -8       34.21       37.85      1.35 o 
   0  10  -8        0.38       -0.13      0.22 o 
   0  -6  -7       20.04       22.48      1.21 o 
   1  -6  -7       66.77       70.77      2.70 o 
   2  -6  -7       30.87       31.82      1.67 o 
   3  -6  -7       54.61       55.63      2.42 o 
   4  -6  -7       12.15       11.13      0.80 o 
   0  -5  -7       45.94       47.14      1.90 o 
   2  -5  -7        0.84        0.55      0.35 o 
   3  -5  -7       20.66       20.23      1.03 o 
   4  -5  -7        9.51       10.94      1.20 o 
   5  -5  -7       10.01        6.67      0.95 o 
  -3  -4  -7       17.91       17.90      1.75 o 
  -2  -4  -7        1.92        1.33      0.63 o 
  -1  -4  -7       58.15       61.85      1.68 o 
   0  -4  -7       39.20       38.17      1.59 o 
   2  -4  -7       11.24       10.01      0.58 o 
   3  -4  -7       11.01       10.71      0.57 o 
   4  -4  -7        1.79        0.76      0.40 o 
   5  -4  -7       12.46       12.05      1.03 o 
   6  -4  -7       31.04       32.07      1.73 o 
  -3  -3  -7        4.44        5.58      1.07 o 
  -2  -3  -7       37.46       41.12      2.44 o 
  -1  -3  -7       34.88       32.79      1.11 o 
   0  -3  -7      140.97      142.75      3.32 o 
   1  -3  -7      269.23      265.22      7.52 o 
   2  -3  -7       13.01       14.00      0.62 o 
   3  -3  -7       10.64       10.31      0.52 o 
   4  -3  -7      122.02      115.51      3.76 o 
   5  -3  -7       33.19       28.31      1.50 o 
  -4  -2  -7        1.19        1.41      0.62 o 
  -3  -2  -7        8.10        6.35      1.05 o 
  -2  -2  -7        2.97        3.52      0.78 o 
  -1  -2  -7        2.65        2.18      0.29 o 
   0  -2  -7       61.35       61.14      1.36 o 
   1  -2  -7       26.47       27.64      0.84 o 
   2  -2  -7      219.44      216.25      4.37 o 
   3  -2  -7      169.12      172.27      3.10 o 
   4  -2  -7      175.88      173.88      3.87 o 
   5  -2  -7       54.05       48.98      2.00 o 
  -4  -1  -7       24.86       24.77      1.80 o 
  -3  -1  -7       11.68       11.01      1.30 o 
  -2  -1  -7      248.12      235.10      7.31 o 
  -1  -1  -7        0.12        0.13      0.11 o 
   0  -1  -7      126.05      125.85      2.06 o 
   1  -1  -7      168.81      167.49      2.10 o 
   2  -1  -7       95.44       96.13      1.49 o 
   3  -1  -7      120.02      111.53      2.34 o 
   4  -1  -7      195.16      188.37      4.10 o 
   7  -1  -7        2.11        0.82      0.33 o 
  -4   0  -7        6.62        5.72      0.95 o 
  -3   0  -7      123.62      116.51      4.34 o 
  -2   0  -7       75.03       73.87      2.30 o 
  -1   0  -7       59.94       61.67      1.31 o 
   0   0  -7       91.12       89.70      1.38 o 
   1   0  -7       35.26       33.85      0.65 o 
   2   0  -7      114.09      115.72      1.55 o 
   3   0  -7      107.74      112.55      2.05 o 
   4   0  -7       20.08       21.42      1.11 o 
   6   0  -7      103.17       91.48      2.89 o 
   7   0  -7       16.77       15.34      0.91 o 
  -5   1  -7       44.42       47.02      2.44 o 
  -4   1  -7       17.13       20.03      1.52 o 
  -3   1  -7       75.16       72.38      3.08 o 
  -2   1  -7      124.12      126.18      3.06 o 
  -1   1  -7      313.35      304.02      4.92 o 
   0   1  -7       36.74       38.58      0.70 o 
   1   1  -7       81.05       85.20      1.07 o 
   2   1  -7      216.02      213.82      2.64 o 
   3   1  -7       28.97       28.41      1.01 o 
   4   1  -7      106.93      106.72      3.19 o 
   6   1  -7       33.32       35.64      1.44 o 
   7   1  -7        9.05        9.51      0.72 o 
  -5   2  -7        1.00        0.77      0.47 o 
  -4   2  -7       91.01       91.77      3.61 o 
  -3   2  -7       13.87       12.90      1.16 o 
  -2   2  -7      121.72      116.25      4.09 o 
  -1   2  -7      365.04      372.76      5.91 o 
   0   2  -7       32.70       33.64      0.62 o 
   1   2  -7       27.94       31.42      0.54 o 
   2   2  -7      145.78      154.91      2.12 o 
   3   2  -7       21.90       21.43      0.53 o 
   4   2  -7      148.70      145.42      4.09 o 
   6   2  -7       47.71       48.95      1.79 o 
   7   2  -7       50.17       55.25      1.97 o 
  -5   3  -7       41.79       47.98      1.72 o 
  -4   3  -7       36.59       37.74      1.43 o 
  -3   3  -7      202.59      202.47      6.31 o 
  -2   3  -7      292.57      285.83      5.55 o 
  -1   3  -7      329.02      328.88      5.27 o 
   0   3  -7       18.20       18.70      0.40 o 
   1   3  -7       87.20       86.32      1.08 o 
   2   3  -7        0.58        0.21      0.17 o 
   3   3  -7       48.32       47.08      0.94 o 
   4   3  -7      375.18      368.06      6.31 o 
   6   3  -7       92.30       92.71      2.91 o 
   7   3  -7       11.68       12.02      0.83 o 
  -5   4  -7        6.04        5.98      0.68 o 
  -4   4  -7        2.81        3.46      0.75 o 
  -3   4  -7      163.64      164.11      3.69 o 
  -2   4  -7        5.14        4.89      0.52 o 
  -1   4  -7       55.88       54.69      1.46 o 
   0   4  -7       83.04       85.90      1.40 o 
   1   4  -7       89.79       96.90      1.26 o 
   2   4  -7       24.59       25.98      0.61 o 
   3   4  -7      172.51      174.68      2.85 o 
   4   4  -7       40.87       40.80      1.29 o 
   5   4  -7        7.41        8.01      0.75 o 
  -5   5  -7       34.50       36.90      2.18 o 
  -4   5  -7       25.78       23.02      1.12 o 
  -3   5  -7       27.64       26.87      1.17 o 
  -2   5  -7      115.19      111.49      2.15 o 
  -1   5  -7      266.35      264.08      3.64 o 
   0   5  -7       68.86       69.89      1.36 o 
   1   5  -7      186.46      184.95      2.50 o 
   2   5  -7      115.63      116.07      2.08 o 
   3   5  -7      107.40      108.99      2.24 o 
   4   5  -7       87.95       86.07      2.06 o 
   5   5  -7       14.41       18.00      1.20 o 
   6   5  -7       11.60       13.16      1.14 o 
  -4   6  -7        7.66        7.18      0.75 o 
  -3   6  -7        5.37        5.24      0.61 o 
  -2   6  -7      101.89      102.04      2.05 o 
  -1   6  -7        6.91        8.00      0.37 o 
   0   6  -7        1.17        2.09      0.24 o 
   1   6  -7      203.90      206.39      3.07 o 
   2   6  -7      114.78      113.05      2.51 o 
   3   6  -7      203.31      199.35      3.97 o 
   4   6  -7       10.88        9.86      0.63 o 
   5   6  -7       31.96       30.66      0.96 o 
   6   6  -7        9.19        8.68      0.78 o 
  -4   7  -7       16.58       18.33      1.47 o 
  -3   7  -7       97.84       94.57      3.29 o 
  -2   7  -7      116.84      106.31      5.24 o 
  -1   7  -7      256.67      254.92      4.30 o 
   0   7  -7        9.31        9.48      0.63 o 
   1   7  -7        5.74        5.24      0.49 o 
   2   7  -7      439.97      424.19      8.34 o 
   3   7  -7        8.49        6.71      0.48 o 
   4   7  -7       11.73       10.85      0.59 o 
   5   7  -7       38.10       37.07      1.12 o 
  -4   8  -7       59.88       60.34      2.11 o 
  -3   8  -7       77.72       71.58      1.69 o 
  -2   8  -7       34.00       34.25      1.36 o 
  -1   8  -7       62.33       65.62      1.76 o 
   0   8  -7       42.37       44.74      1.39 o 
   1   8  -7        1.53        1.03      0.47 o 
   2   8  -7       35.65       33.95      0.97 o 
   3   8  -7       14.08       18.46      0.73 o 
   4   8  -7        2.13        2.16      0.34 o 
  -3   9  -7        0.43        0.38      0.25 o 
  -1   9  -7        4.95        5.67      0.50 o 
   0   9  -7      113.03      112.36      2.75 o 
   2   9  -7       41.71       37.78      1.62 o 
   3   9  -7       69.81       66.19      1.58 o 
  -1  10  -7       26.24       24.75      1.01 o 
   0  10  -7       62.86       64.35      1.93 o 
   2  10  -7        5.68        4.26      0.75 o 
   0  -7  -6       16.07       17.99      1.08 o 
   1  -7  -6       51.16       51.37      2.19 o 
   2  -7  -6        6.14        5.08      0.74 o 
   3  -7  -6        8.86        8.96      0.92 o 
   4  -7  -6       16.06       14.67      1.17 o 
   0  -6  -6      137.85      143.22      4.38 o 
   2  -6  -6       70.12       64.07      2.58 o 
   3  -6  -6        5.02        4.76      0.98 o 
   4  -6  -6       29.92       29.93      1.77 o 
   5  -6  -6        3.26        2.42      0.64 o 
  -3  -5  -6        3.04        2.39      0.86 o 
  -2  -5  -6        1.84        1.17      0.62 o 
  -1  -5  -6       91.91       94.31      2.45 o 
   0  -5  -6       76.25       77.78      2.71 o 
   2  -5  -6       80.29       78.27      1.81 o 
   3  -5  -6        1.46        1.28      0.26 o 
   4  -5  -6       30.90       32.81      1.75 o 
   5  -5  -6       16.44       15.20      1.19 o 
   6  -5  -6        5.21        3.46      0.66 o 
  -3  -4  -6       33.65       30.30      2.12 o 
  -2  -4  -6       31.70       34.37      2.15 o 
  -1  -4  -6        6.72        6.38      0.45 o 
   0  -4  -6        8.52        8.36      0.58 o 
   1  -4  -6      198.38      187.02      8.00 o 
   2  -4  -6      120.75      122.51      2.42 o 
   3  -4  -6       32.98       34.26      1.00 o 
   4  -4  -6      132.32      130.23      4.07 o 
   5  -4  -6       79.82       74.03      2.80 o 
  -4  -3  -6       49.98       49.86      2.70 o 
  -3  -3  -6       20.96       21.51      1.67 o 
  -2  -3  -6       35.17       33.59      2.04 o 
  -1  -3  -6      214.86      205.96      4.30 o 
   0  -3  -6       87.59       82.05      1.69 o 
   1  -3  -6        4.72        5.28      0.31 o 
   2  -3  -6        6.12        5.21      0.50 o 
   3  -3  -6       97.56       96.68      1.97 o 
   4  -3  -6       26.46       27.05      1.43 o 
   5  -3  -6        8.76        8.76      0.76 o 
  -4  -2  -6       15.84       17.03      1.42 o 
  -3  -2  -6       49.93       45.87      2.39 o 
  -2  -2  -6      202.84      184.95      6.13 o 
  -1  -2  -6       47.63       47.61      1.33 o 
   0  -2  -6       35.73       31.43      0.76 o 
   1  -2  -6       42.75       42.12      0.73 o 
   2  -2  -6       26.68       26.10      0.77 o 
   3  -2  -6       29.82       29.25      0.80 o 
   4  -2  -6      102.69       93.57      2.33 o 
   7  -2  -6       18.32       13.18      0.85 o 
  -5  -1  -6        0.68        1.00      0.51 o 
  -4  -1  -6       48.08       47.26      2.42 o 
  -3  -1  -6      121.25      132.98      4.67 o 
  -2  -1  -6       14.53       12.56      0.67 o 
  -1  -1  -6      112.91      110.53      1.99 o 
   0  -1  -6      167.61      163.81      2.23 o 
   1  -1  -6      115.31      118.03      1.36 o 
   2  -1  -6      344.31      335.38      3.60 o 
   3  -1  -6      213.59      211.16      3.22 o 
   4  -1  -6        5.54        3.99      0.51 o 
   6  -1  -6       60.69       59.26      2.00 o 
   7  -1  -6        3.82        6.07      0.55 o 
  -5   0  -6        6.41        5.87      0.92 o 
  -4   0  -6       24.00       21.37      1.50 o 
  -3   0  -6      216.74      205.67      6.28 o 
  -2   0  -6      103.83      104.54      2.48 o 
  -1   0  -6       21.72       19.96      0.68 o 
   0   0  -6      107.39      105.19      1.38 o 
   1   0  -6       83.65       88.34      1.05 o 
   2   0  -6      172.05      177.10      1.87 o 
   3   0  -6      165.59      168.10      3.08 o 
   4   0  -6        6.80        5.72      0.51 o 
   5   0  -6       30.70       27.35      0.97 o 
   6   0  -6       53.44       47.99      1.64 o 
   7   0  -6       13.79       13.92      0.77 o 
  -5   1  -6       26.90       27.88      1.68 o 
  -4   1  -6      117.61      111.69      4.08 o 
  -3   1  -6      235.25      239.81      5.11 o 
  -2   1  -6       39.86       39.75      1.34 o 
  -1   1  -6      173.16      166.70      2.18 o 
   0   1  -6      609.55      618.79      6.61 o 
   1   1  -6       77.47       77.01      0.94 o 
   2   1  -6       25.84       24.97      0.47 o 
   3   1  -6      154.02      150.04      2.71 o 
   5   1  -6       90.61       87.27      2.54 o 
   6   1  -6       13.30       13.83      0.74 o 
   7   1  -6       21.00       21.59      0.96 o 
  -5   2  -6       28.89       29.90      1.78 o 
  -4   2  -6       19.06       18.70      0.93 o 
  -3   2  -6       50.97       48.51      1.51 o 
  -2   2  -6      101.78       98.90      2.42 o 
  -1   2  -6      106.03      106.85      1.50 o 
   0   2  -6       36.87       37.16      0.55 o 
   1   2  -6      657.88      724.30      6.70 o 
   2   2  -6      147.88      163.30      1.80 o 
   3   2  -6       51.07       53.89      0.98 o 
   4   2  -6       83.67       81.74      3.38 o 
   5   2  -6       16.49       17.67      0.66 o 
   6   2  -6       31.64       32.64      1.72 o 
   7   2  -6        7.49        6.40      0.54 o 
  -5   3  -6       47.79       50.17      1.72 o 
  -4   3  -6       67.56       67.11      1.96 o 
  -3   3  -6       26.79       24.97      1.51 o 
  -2   3  -6      482.67      487.83      7.39 o 
  -1   3  -6       68.19       67.20      0.98 o 
   0   3  -6      220.38      238.53      3.05 o 
   1   3  -6      488.27      509.16      4.87 o 
   2   3  -6        2.85        4.50      0.24 o 
   3   3  -6      192.83      187.38      2.68 o 
   4   3  -6       89.84       91.43      1.69 o 
   5   3  -6       75.67       75.17      1.75 o 
   6   3  -6       15.65       18.49      0.75 o 
   7   3  -6       34.65       38.17      1.51 o 
  -5   4  -6       35.36       33.74      1.36 o 
  -4   4  -6      128.51      122.23      4.38 o 
  -3   4  -6       30.51       31.12      1.20 o 
  -2   4  -6       15.12       14.28      0.75 o 
  -1   4  -6      111.56      109.08      1.45 o 
   0   4  -6      118.62      136.56      1.72 o 
   1   4  -6      234.80      262.16      2.77 o 
   2   4  -6      191.43      196.02      2.50 o 
   3   4  -6      200.36      203.40      3.15 o 
   4   4  -6      258.62      256.85      4.00 o 
   5   4  -6      108.08      104.33      3.45 o 
   6   4  -6       16.74       17.00      0.78 o 
   7   4  -6       23.14       26.54      1.01 o 
  -5   5  -6       12.16       12.86      0.85 o 
  -4   5  -6      129.38      131.76      3.18 o 
  -3   5  -6       70.55       70.57      4.35 o 
  -2   5  -6      567.91      568.73      8.33 o 
  -1   5  -6      131.45      135.64      2.06 o 
   0   5  -6      227.73      233.08      2.71 o 
   1   5  -6       64.38       65.11      1.00 o 
   2   5  -6       74.18       75.64      1.49 o 
   3   5  -6      293.32      292.94      4.48 o 
   4   5  -6       26.33       24.75      1.34 o 
   5   5  -6       56.83       57.81      2.43 o 
   6   5  -6       28.92       28.17      3.55 o 
  -5   6  -6       18.24       15.62      1.26 o 
  -4   6  -6       22.79       22.62      1.12 o 
  -3   6  -6       48.55       47.65      1.61 o 
  -2   6  -6       43.71       38.81      1.06 o 
  -1   6  -6       21.35       22.79      0.61 o 
   0   6  -6       96.23       95.08      1.71 o 
   1   6  -6       64.12       67.23      1.23 o 
   2   6  -6        5.61        5.94      0.42 o 
   3   6  -6      256.15      254.39      4.87 o 
   4   6  -6        0.36        0.15      0.20 o 
   5   6  -6       13.50       14.63      0.65 o 
   6   6  -6       33.79       36.57      1.40 o 
  -5   7  -6       12.62       10.53      1.31 o 
  -4   7  -6        5.62        5.23      1.78 o 
  -3   7  -6      113.50      109.78      2.19 o 
  -2   7  -6       37.37       37.06      2.51 o 
  -1   7  -6        5.30        5.27      0.46 o 
   0   7  -6      142.03      144.86      3.17 o 
   1   7  -6      165.57      163.23      2.66 o 
   2   7  -6       90.42       86.46      1.67 o 
   3   7  -6       25.43       24.28      0.80 o 
   4   7  -6       25.46       27.06      0.89 o 
   5   7  -6       20.67       22.03      0.84 o 
  -4   8  -6       28.40       28.83      1.34 o 
  -3   8  -6       19.10       18.84      0.76 o 
  -2   8  -6       57.35       60.01      1.86 o 
  -1   8  -6        1.55        1.64      0.29 o 
   0   8  -6      167.27      169.90      3.67 o 
   1   8  -6       55.21       54.80      1.10 o 
   2   8  -6       32.64       30.92      1.12 o 
   3   8  -6       12.24       11.80      0.61 o 
   4   8  -6       53.33       52.15      1.61 o 
  -3   9  -6       24.75       24.61      0.99 o 
  -1   9  -6       49.09       50.11      1.48 o 
   0   9  -6        7.37        7.49      0.69 o 
   2   9  -6       51.11       50.09      1.53 o 
   3   9  -6        5.16        3.88      1.57 o 
  -2  10  -6       18.09        8.29      1.02 o 
  -1  10  -6       65.21       64.07      2.73 o 
   0  10  -6       28.71       29.89      1.27 o 
   1  -8  -5       50.04       52.54      2.26 o 
   0  -7  -5       15.14       16.00      1.03 o 
   2  -7  -5        1.94        2.05      0.50 o 
   3  -7  -5       60.08       58.59      1.81 o 
   4  -7  -5       16.10       14.76      0.84 o 
  -2  -6  -5        9.78        8.21      1.29 o 
   0  -6  -5       60.91       61.50      2.24 o 
   1  -6  -5       20.54       20.79      1.17 o 
   2  -6  -5       63.63       62.03      1.97 o 
   3  -6  -5      115.48      114.39      2.75 o 
   4  -6  -5       17.91       19.25      1.35 o 
   5  -6  -5        8.32        7.80      1.01 o 
  -3  -5  -5       76.09       79.31      3.66 o 
  -2  -5  -5       31.32       29.88      2.04 o 
  -1  -5  -5       53.04       53.35      1.50 o 
   0  -5  -5       28.85       28.54      1.32 o 
   2  -5  -5       25.49       23.32      0.93 o 
   3  -5  -5        1.55        1.52      0.26 o 
   4  -5  -5       13.72       14.45      1.09 o 
   5  -5  -5       21.64       20.05      1.29 o 
   6  -5  -5       13.64       16.58      1.20 o 
  -4  -4  -5      120.67      128.75      4.87 o 
  -3  -4  -5       48.56       47.75      2.60 o 
  -2  -4  -5        0.36        0.76      0.42 o 
  -1  -4  -5       86.97       81.19      2.66 o 
   0  -4  -5       16.10       15.59      1.27 o 
   1  -4  -5       53.95       51.23      0.89 o 
   2  -4  -5       27.88       27.51      0.66 o 
   3  -4  -5       24.02       21.90      0.74 o 
   4  -4  -5       81.55       74.48      2.12 o 
   5  -4  -5        9.62        9.45      0.81 o 
  -4  -3  -5       25.03       23.87      1.73 o 
  -3  -3  -5       75.01       76.07      3.25 o 
  -2  -3  -5       21.86       21.39      1.51 o 
  -1  -3  -5       44.47       44.86      1.25 o 
   0  -3  -5       30.59       27.86      0.69 o 
   1  -3  -5      144.03      146.52      1.73 o 
   2  -3  -5       82.66       88.39      1.30 o 
   3  -3  -5      176.19      175.91      5.28 o 
   4  -3  -5      140.84      144.06      6.58 o 
   7  -3  -5       80.11       86.46      2.84 o 
  -5  -2  -5        3.43        3.01      0.72 o 
  -4  -2  -5      131.20      135.30      4.68 o 
  -3  -2  -5      166.18      154.79      5.15 o 
  -2  -2  -5      340.64      325.21      9.35 o 
  -1  -2  -5      265.33      269.56      3.81 o 
   0  -2  -5      173.70      171.08      2.33 o 
   1  -2  -5       46.56       49.01      0.78 o 
   2  -2  -5        3.92        3.13      0.16 o 
   3  -2  -5      298.57      285.16      3.72 o 
   4  -2  -5        3.89        2.53      0.40 o 
   5  -2  -5       12.64       11.71      0.90 o 
   6  -2  -5        6.29        4.97      0.55 o 
   7  -2  -5       17.05       12.20      0.75 o 
  -5  -1  -5       10.65       10.65      1.05 o 
  -4  -1  -5      104.34      102.73      3.84 o 
  -3  -1  -5      247.63      226.35      6.82 o 
  -2  -1  -5       70.32       68.34      1.73 o 
  -1  -1  -5       77.53       81.43      1.38 o 
   0  -1  -5      139.47      164.34      1.78 o 
   1  -1  -5      430.14      445.83      4.21 o 
   2  -1  -5       43.39       44.85      0.61 o 
   3  -1  -5       73.39       69.87      1.21 o 
   4  -1  -5       63.43       65.68      2.09 o 
   5  -1  -5       13.53       14.25      0.56 o 
   6  -1  -5       66.76       63.93      1.51 o 
   7  -1  -5       45.68       50.61      1.64 o 
  -5   0  -5        1.54        1.15      0.44 o 
  -4   0  -5      126.03      116.20      4.01 o 
  -3   0  -5      332.16      333.64      6.43 o 
  -2   0  -5       64.14       59.00      1.62 o 
  -1   0  -5      102.62      112.13      1.50 o 
   0   0  -5      701.52      773.57      7.61 o 
   1   0  -5      107.38      114.12      1.26 o 
   2   0  -5       45.37       43.64      0.75 o 
   3   0  -5       56.66       59.20      1.42 o 
   4   0  -5       42.23       44.89      0.87 o 
   5   0  -5       55.10       51.73      1.27 o 
   6   0  -5        6.88        5.61      0.41 o 
   7   0  -5       52.80       58.43      1.67 o 
  -6   1  -5        4.14        4.31      0.86 o 
  -5   1  -5       55.23       55.42      1.72 o 
  -4   1  -5      136.20      131.24      3.83 o 
  -3   1  -5      257.97      249.16      4.08 o 
  -2   1  -5        4.38        4.43      0.33 o 
  -1   1  -5      392.45      409.26      4.98 o 
   0   1  -5      235.04      268.22      2.85 o 
   1   1  -5      183.83      210.96      2.14 o 
   2   1  -5      359.69      368.56      3.49 o 
   3   1  -5       27.63       29.05      0.69 o 
   4   1  -5       90.20       88.17      1.27 o 
   5   1  -5       43.09       41.13      0.96 o 
   6   1  -5       26.43       26.35      0.78 o 
  -6   2  -5       17.63       18.59      1.00 o 
  -5   2  -5       44.20       43.86      1.50 o 
  -4   2  -5       20.46       18.71      1.00 o 
  -3   2  -5       83.83       79.36      1.67 o 
  -2   2  -5       73.60       67.21      1.45 o 
  -1   2  -5      119.29      111.96      1.36 o 
   0   2  -5      590.01      618.62      6.12 o 
   1   2  -5      497.09      500.72      5.70 o 
   2   2  -5      152.98      162.91      1.86 o 
   3   2  -5       24.14       23.07      0.53 o 
   4   2  -5       62.03       63.80      1.08 o 
   5   2  -5      168.07      173.61      3.13 o 
   6   2  -5       81.15       78.36      1.54 o 
   7   2  -5       19.13       20.92      1.26 o 
  -6   3  -5        9.91       10.62      1.12 o 
  -5   3  -5       13.23       11.86      0.76 o 
  -4   3  -5       73.80       72.71      1.99 o 
  -3   3  -5      178.51      170.24      5.18 o 
  -2   3  -5       91.74       93.27      1.60 o 
  -1   3  -5      602.67      628.51      6.92 o 
   0   3  -5      634.31      665.38      7.13 o 
   1   3  -5       88.79       88.66      1.25 o 
   2   3  -5      153.55      149.56      1.93 o 
   3   3  -5        6.14        6.68      0.29 o 
   4   3  -5      121.94      128.61      2.37 o 
   5   3  -5       19.63       15.81      0.50 o 
   6   3  -5       20.13       17.95      0.72 o 
   7   3  -5        6.41        6.59      0.91 o 
  -6   4  -5       63.32       64.57      2.02 o 
  -5   4  -5       95.73       95.46      2.52 o 
  -4   4  -5       14.74       12.39      0.75 o 
  -3   4  -5       17.30       16.12      0.79 o 
  -2   4  -5       28.22       29.74      0.72 o 
  -1   4  -5       51.68       50.53      0.79 o 
   0   4  -5      216.27      219.85      2.60 o 
   1   4  -5       33.02       32.71      0.59 o 
   2   4  -5        3.77        3.44      0.24 o 
   3   4  -5       84.50       83.76      1.55 o 
   4   4  -5      102.92       95.68      1.75 o 
   5   4  -5       45.74       38.67      1.17 o 
   6   4  -5       16.44       15.79      0.85 o 
   7   4  -5       10.63       12.36      0.62 o 
  -6   5  -5       19.09       17.68      1.45 o 
  -5   5  -5       30.15       28.81      1.23 o 
  -4   5  -5       11.04       11.07      0.74 o 
  -3   5  -5        0.29        0.21      0.22 o 
  -2   5  -5      184.01      184.55      3.04 o 
  -1   5  -5       38.46       44.84      1.03 o 
   0   5  -5      103.02      102.13      1.65 o 
   1   5  -5      160.80      169.33      2.04 o 
   2   5  -5       87.97       86.34      1.47 o 
   3   5  -5      210.86      198.54      3.17 o 
   4   5  -5       53.12       47.42      1.11 o 
   5   5  -5       45.15       47.74      1.48 o 
   6   5  -5       36.27       39.47      1.42 o 
  -5   6  -5       70.25       76.97      2.29 o 
  -4   6  -5        9.64       10.53      0.88 o 
  -3   6  -5      202.38      198.35      3.38 o 
  -2   6  -5      115.99      116.11      2.16 o 
  -1   6  -5       20.03       19.98      0.60 o 
   0   6  -5       15.45       15.98      0.39 o 
   1   6  -5      257.11      277.92      3.61 o 
   2   6  -5       94.45       94.76      1.50 o 
   3   6  -5       10.81       10.38      0.56 o 
   4   6  -5      218.52      208.31      3.34 o 
   5   6  -5       11.83       10.48      0.96 o 
   6   6  -5       42.83       43.66      1.94 o 
  -5   7  -5       67.80       71.64      2.58 o 
  -4   7  -5       28.53       26.72      1.24 o 
  -3   7  -5       56.85       56.49      1.36 o 
  -2   7  -5       23.39       25.15      1.11 o 
  -1   7  -5       33.41       33.79      0.79 o 
   0   7  -5       18.72       18.70      0.61 o 
   1   7  -5       38.20       37.61      0.74 o 
   2   7  -5      142.27      141.36      4.96 o 
   3   7  -5        5.87        5.69      0.69 o 
   4   7  -5       34.02       36.26      1.05 o 
   5   7  -5       66.10       71.59      1.81 o 
  -4   8  -5        8.01        9.47      1.73 o 
  -3   8  -5        7.83        7.88      0.76 o 
  -2   8  -5        6.81        7.54      0.90 o 
  -1   8  -5       78.59       77.12      1.81 o 
   0   8  -5      112.22      114.00      2.66 o 
   1   8  -5       32.16       34.82      0.81 o 
   2   8  -5      111.61      106.85      2.42 o 
   3   8  -5       12.72       11.69      0.93 o 
   4   8  -5      109.37      110.47      3.30 o 
  -4   9  -5       37.90       39.37      2.11 o 
  -3   9  -5       64.67       64.30      1.60 o 
  -2   9  -5       10.53        9.75      1.37 o 
  -1   9  -5      115.78      117.01      2.77 o 
   0   9  -5        2.70        1.89      0.40 o 
   1   9  -5       23.25       24.88      1.49 o 
   2   9  -5        3.15        2.88      0.44 o 
   3   9  -5       19.49       19.59      0.96 o 
  -2  10  -5        4.09        2.93      0.62 o 
  -1  10  -5       37.15       41.06      1.37 o 
   0  10  -5        1.71        1.51      0.82 o 
   1  10  -5       17.39       16.33      1.26 o 
   0  -8  -4       42.33       43.07      1.87 o 
   1  -8  -4       38.72       41.60      1.88 o 
   2  -8  -4        3.99        4.36      0.70 o 
   3  -8  -4       18.30       17.76      1.26 o 
   4  -8  -4       11.67       11.15      0.81 o 
   0  -7  -4      138.73      138.55      4.39 o 
   2  -7  -4       40.53       37.69      1.78 o 
   3  -7  -4        3.39        3.80      0.88 o 
   4  -7  -4        4.62        4.08      0.77 o 
   5  -7  -4        3.20        2.83      0.65 o 
  -3  -6  -4       13.75       13.93      1.63 o 
   0  -6  -4       17.43       15.41      0.93 o 
   1  -6  -4       14.44       12.13      0.89 o 
   2  -6  -4       71.83       69.67      1.63 o 
   3  -6  -4        1.23        1.18      0.25 o 
   4  -6  -4       12.76       13.40      1.09 o 
   5  -6  -4        9.88        9.58      1.05 o 
   6  -6  -4       13.05       14.33      1.15 o 
  -4  -5  -4       12.28       10.54      1.39 o 
  -3  -5  -4        2.09        1.64      0.60 o 
  -2  -5  -4       10.76        9.80      1.23 o 
  -1  -5  -4       53.25       49.38      1.68 o 
   0  -5  -4      222.64      218.04      6.39 o 
   1  -5  -4       67.91       63.10      1.11 o 
   2  -5  -4      128.57      127.68      1.91 o 
   3  -5  -4       26.13       27.21      0.85 o 
   4  -5  -4      127.76      134.24      4.15 o 
   5  -5  -4      109.80      115.39      3.72 o 
  -4  -4  -4      141.60      147.33      5.26 o 
  -3  -4  -4       40.44       37.08      2.13 o 
  -2  -4  -4       85.54       82.41      3.32 o 
  -1  -4  -4      449.36      451.23     11.91 o 
   0  -4  -4      109.87      107.04      1.73 o 
   1  -4  -4       28.22       26.37      0.60 o 
   2  -4  -4       84.70       79.97      1.22 o 
   3  -4  -4       13.00       12.64      0.52 o 
   4  -4  -4      184.23      179.54      4.00 o 
  -5  -3  -4       97.84      103.62      3.96 o 
  -4  -3  -4        3.44        3.47      0.71 o 
  -3  -3  -4       24.26       24.70      1.54 o 
  -2  -3  -4      204.98      199.51      6.15 o 
  -1  -3  -4      149.65      155.24      2.48 o 
   0  -3  -4      300.32      306.17      5.53 o 
   1  -3  -4       44.81       42.27      0.72 o 
   2  -3  -4       48.76       48.37      0.75 o 
   3  -3  -4       91.25       85.00      1.39 o 
   4  -3  -4       35.81       33.70      1.36 o 
   6  -3  -4       28.44       29.97      1.28 o 
   7  -3  -4       26.67       23.95      1.15 o 
  -5  -2  -4       41.89       40.14      2.04 o 
  -4  -2  -4       54.76       51.09      2.35 o 
  -3  -2  -4        1.47        2.19      0.54 o 
  -2  -2  -4      543.96      545.36     11.42 o 
  -1  -2  -4       70.73       76.79      1.28 o 
   0  -2  -4       29.93       27.43      0.49 o 
   1  -2  -4      116.10      123.19      1.53 o 
   2  -2  -4       37.12       30.61      0.48 o 
   3  -2  -4       56.08       59.18      1.53 o 
   4  -2  -4      114.60      119.46      3.17 o 
   5  -2  -4       15.05       17.27      0.62 o 
   6  -2  -4       97.91      100.02      2.16 o 
   7  -2  -4        4.54        4.45      0.47 o 
  -6  -1  -4       13.49       11.97      1.08 o 
  -5  -1  -4       27.81       26.80      1.57 o 
  -4  -1  -4       44.81       41.69      1.98 o 
  -3  -1  -4       93.68       95.46      5.32 o 
  -2  -1  -4      227.18      246.68      6.14 o 
  -1  -1  -4      208.70      234.77      3.46 o 
   0  -1  -4       65.87       73.60      0.95 o 
   1  -1  -4      167.38      163.68      1.66 o 
   2  -1  -4       91.74       96.39      1.15 o 
   3  -1  -4      119.42      129.18      5.88 o 
   4  -1  -4       63.05       59.62      0.79 o 
   5  -1  -4       19.12       18.12      0.47 o 
   6  -1  -4       17.92       18.98      0.67 o 
  -6   0  -4        0.79        0.77      0.31 o 
  -5   0  -4       66.72       68.68      4.12 o 
  -4   0  -4       33.27       29.90      1.66 o 
  -3   0  -4       18.80       19.04      0.57 o 
  -2   0  -4      175.89      181.75      3.06 o 
  -1   0  -4      165.41      157.08      1.89 o 
   0   0  -4      511.67      539.72      5.30 o 
   1   0  -4      293.68      275.80      2.97 o 
   2   0  -4      367.02      342.32      3.52 o 
   3   0  -4      315.01      351.65      3.83 o 
   4   0  -4      166.57      176.72      1.95 o 
   5   0  -4       96.89      100.48      2.27 o 
   6   0  -4       47.85       47.88      2.18 o 
  -6   1  -4        9.95        9.67      0.70 o 
  -5   1  -4       34.28       35.99      1.26 o 
  -4   1  -4       35.13       33.46      1.92 o 
  -3   1  -4      129.46      130.74      2.32 o 
  -2   1  -4      182.51      189.42      2.70 o 
  -1   1  -4      358.24      384.80      4.75 o 
   0   1  -4       69.19       67.21      0.77 o 
   1   1  -4      233.36      229.24      2.60 o 
   2   1  -4      624.02      671.99      6.37 o 
   3   1  -4      156.20      148.96      1.86 o 
   4   1  -4       93.96       98.87      1.49 o 
   5   1  -4       62.40       58.41      1.19 o 
   6   1  -4        1.90        2.42      0.40 o 
   7   1  -4        3.36        2.47      0.55 o 
  -6   2  -4       32.59       37.02      1.34 o 
  -5   2  -4       75.72       72.77      1.98 o 
  -4   2  -4      361.65      347.67      6.56 o 
  -3   2  -4        2.05        1.81      0.25 o 
  -2   2  -4       12.77       11.38      0.44 o 
  -1   2  -4       22.39       19.16      0.36 o 
   0   2  -4        0.12        0.28      0.07 o 
   1   2  -4      208.32      207.58      2.15 o 
   2   2  -4       51.09       53.08      0.75 o 
   3   2  -4       79.03       91.59      1.27 o 
   4   2  -4       12.68       12.52      0.32 o 
   5   2  -4       75.80       73.68      1.30 o 
   6   2  -4        5.28        4.56      0.56 o 
   7   2  -4       16.00       16.30      0.96 o 
  -6   3  -4       17.31       15.49      0.86 o 
  -5   3  -4       13.55       11.63      0.70 o 
  -4   3  -4        9.13        8.05      0.59 o 
  -3   3  -4        4.09        3.70      0.40 o 
  -2   3  -4        1.75        1.24      0.18 o 
  -1   3  -4      322.32      323.42      3.33 o 
   0   3  -4       71.14       85.06      1.26 o 
   1   3  -4      204.77      214.81      2.57 o 
   2   3  -4       13.80       13.94      0.35 o 
   3   3  -4      233.77      246.58      4.37 o 
   4   3  -4      624.85      624.51      7.19 o 
   5   3  -4       28.30       25.62      0.74 o 
   6   3  -4      123.50      123.29      2.13 o 
   7   3  -4       98.91      100.80      1.90 o 
  -6   4  -4       23.65       28.10      1.97 o 
  -5   4  -4       53.48       52.56      1.65 o 
  -4   4  -4      144.80      140.13      3.15 o 
  -3   4  -4       70.21       65.48      1.77 o 
  -2   4  -4      452.94      466.42      5.54 o 
  -1   4  -4      441.65      454.89      4.41 o 
   0   4  -4      366.63      375.27      4.98 o 
   1   4  -4      112.57      113.34      1.54 o 
   2   4  -4      272.94      286.06      3.45 o 
   3   4  -4      314.59      324.21      4.90 o 
   4   4  -4      126.38      122.21      2.73 o 
   5   4  -4      123.81      113.53      1.83 o 
   6   4  -4       14.64       14.59      0.87 o 
   7   4  -4       31.34       32.24      1.40 o 
  -6   5  -4       25.24       26.89      1.48 o 
  -5   5  -4       10.07        9.13      1.05 o 
  -4   5  -4       71.25       68.33      1.96 o 
  -3   5  -4       18.38       19.42      0.88 o 
  -2   5  -4      383.02      377.03      4.97 o 
  -1   5  -4       29.38       30.95      0.57 o 
   0   5  -4       95.35      100.16      1.23 o 
   1   5  -4       71.70       70.06      1.13 o 
   2   5  -4        8.58        8.14      0.30 o 
   3   5  -4      279.43      268.64      3.47 o 
   4   5  -4       54.96       57.69      1.28 o 
   5   5  -4      117.69      112.13      2.61 o 
   6   5  -4       93.42       96.85      2.48 o 
  -6   6  -4        7.29        6.57      1.05 o 
  -5   6  -4       32.52       24.15      4.33 o 
  -4   6  -4       90.67       87.41      2.38 o 
  -3   6  -4      127.03      125.51      2.29 o 
  -2   6  -4        2.58        2.03      0.22 o 
  -1   6  -4      155.73      150.42      2.02 o 
   0   6  -4       93.57       95.29      1.23 o 
   1   6  -4      105.92      108.93      1.31 o 
   2   6  -4       56.50       54.56      1.15 o 
   3   6  -4       93.13       90.30      1.72 o 
   4   6  -4       42.57       38.93      1.04 o 
   5   6  -4       63.05       60.61      1.79 o 
   6   6  -4       14.25       14.86      1.16 o 
  -5   7  -4        7.89        6.63      0.81 o 
  -4   7  -4       60.36       61.07      1.94 o 
  -3   7  -4        9.63       10.46      0.53 o 
  -2   7  -4       18.39       18.68      0.56 o 
  -1   7  -4       51.53       53.68      1.06 o 
   0   7  -4      309.18      324.96      3.79 o 
   1   7  -4        6.59        7.29      0.33 o 
   2   7  -4       80.72       78.32      1.56 o 
   3   7  -4       11.42       10.10      0.61 o 
   4   7  -4        2.17        1.73      0.34 o 
   5   7  -4       55.93       53.29      1.38 o 
  -5   8  -4        5.58        2.86      0.56 o 
  -4   8  -4        9.63        7.89      0.79 o 
  -3   8  -4       19.38       19.37      0.76 o 
  -2   8  -4        7.47        7.58      0.54 o 
  -1   8  -4       13.41       13.73      0.76 o 
   0   8  -4       52.38       53.92      1.58 o 
   1   8  -4       14.21       13.37      0.55 o 
   2   8  -4       38.79       40.46      1.07 o 
   3   8  -4       63.21       61.10      1.72 o 
   4   8  -4       22.21       20.43      0.97 o 
  -4   9  -4       25.29       27.89      0.88 o 
  -3   9  -4        1.91        2.76      0.38 o 
  -2   9  -4       17.09       17.46      1.10 o 
  -1   9  -4       47.28       46.81      1.42 o 
   0   9  -4      130.37      124.80      2.97 o 
   1   9  -4      125.49      130.12      2.73 o 
   2   9  -4        2.59        3.18      0.36 o 
   3   9  -4      102.39       95.64      2.54 o 
  -3  10  -4        6.87        5.86      0.62 o 
  -1  10  -4       23.99       23.56      1.27 o 
   0  10  -4       12.53       13.55      1.00 o 
   1  10  -4        2.76        2.39      0.59 o 
   2  10  -4       14.19       12.41      0.78 o 
   1  -9  -3       75.50       80.56      3.07 o 
   0  -8  -3        5.21        5.94      0.72 o 
   2  -8  -3        2.62        3.27      0.59 o 
   3  -8  -3       24.87       24.54      1.45 o 
   4  -8  -3        7.36        8.77      1.02 o 
   0  -7  -3       19.31       18.78      1.06 o 
   2  -7  -3       96.17       94.85      2.35 o 
   3  -7  -3       38.27       37.54      1.29 o 
   4  -7  -3       40.59       39.21      2.02 o 
   5  -7  -3       59.23       60.24      2.66 o 
  -4  -6  -3       56.12       60.75      3.05 o 
   0  -6  -3       47.14       47.51      1.82 o 
   1  -6  -3       23.93       23.27      0.82 o 
   2  -6  -3       27.93       29.33      0.85 o 
   3  -6  -3       40.88       41.93      1.14 o 
   4  -6  -3       41.49       37.60      1.82 o 
   5  -6  -3      129.46      125.20      4.06 o 
   6  -6  -3       26.61       27.74      1.52 o 
  -4  -5  -3       77.51       82.54      3.56 o 
  -1  -5  -3      243.14      243.92      6.71 o 
   0  -5  -3        6.39        5.54      0.44 o 
   1  -5  -3       59.12       54.49      1.03 o 
   2  -5  -3       33.31       36.31      0.77 o 
   3  -5  -3        3.47        3.08      0.35 o 
   4  -5  -3       23.98       23.41      1.00 o 
   5  -5  -3       20.03       22.15      1.25 o 
  -5  -4  -3       21.89       21.39      1.56 o 
  -4  -4  -3        3.70        2.45      0.64 o 
  -3  -4  -3       89.00       79.34      3.24 o 
  -1  -4  -3      372.96      369.94      5.48 o 
   0  -4  -3       75.41       75.49      1.15 o 
   1  -4  -3       93.57       93.39      1.38 o 
   2  -4  -3       13.14       12.85      0.37 o 
   3  -4  -3      166.90      171.19      4.70 o 
   4  -4  -3      180.63      174.23      3.77 o 
   7  -4  -3       77.41       78.22      2.60 o 
  -5  -3  -3       31.20       33.57      1.83 o 
  -4  -3  -3        0.91        0.55      0.37 o 
  -3  -3  -3       17.70       16.40      1.18 o 
  -1  -3  -3      233.29      228.07      3.67 o 
   0  -3  -3      194.96      188.52      2.28 o 
   1  -3  -3      345.59      351.48      4.61 o 
   2  -3  -3      102.83      100.66      1.45 o 
   3  -3  -3      134.70      130.32      2.11 o 
   4  -3  -3        3.34        3.83      0.45 o 
   5  -3  -3        3.94        3.26      0.61 o 
   6  -3  -3        0.23        0.53      0.22 o 
   7  -3  -3       13.06       13.44      0.78 o 
  -6  -2  -3      113.85      119.60      4.09 o 
  -5  -2  -3       10.46       12.78      1.00 o 
  -4  -2  -3       27.24       26.64      1.48 o 
  -3  -2  -3       67.89       60.79      2.45 o 
  -2  -2  -3       14.03       11.98      0.41 o 
  -1  -2  -3      470.97      484.28      6.42 o 
   0  -2  -3       12.35       11.69      0.28 o 
   1  -2  -3      630.21      640.73      7.00 o 
   2  -2  -3      435.21      439.03      5.16 o 
   3  -2  -3      304.55      311.08      4.06 o 
   4  -2  -3       50.42       49.86      0.75 o 
   5  -2  -3      192.86      189.75      3.66 o 
   6  -2  -3       99.12      101.21      2.95 o 
   7  -2  -3        0.28        0.30      0.18 o 
  -6  -1  -3        3.70        3.69      0.62 o 
  -5  -1  -3        7.77        7.11      0.81 o 
  -4  -1  -3       89.08       85.43      2.94 o 
  -3  -1  -3       78.70       78.72      1.85 o 
  -2  -1  -3       26.59       24.14      0.61 o 
  -1  -1  -3      910.90      911.69     11.05 o 
   0  -1  -3      154.92      157.69      1.83 o 
   1  -1  -3      246.66      235.30      2.39 o 
   2  -1  -3      347.55      350.23      3.78 o 
   3  -1  -3      238.36      245.78      2.66 o 
   4  -1  -3       22.39       27.48      0.55 o 
   5  -1  -3      191.98      198.36      5.84 o 
  -6   0  -3       42.70       43.15      1.39 o 
  -5   0  -3      115.07      112.55      2.63 o 
  -4   0  -3       13.66       12.12      0.52 o 
  -3   0  -3      178.67      177.86      2.49 o 
  -2   0  -3       63.41       72.70      1.06 o 
  -1   0  -3       52.62       54.99      0.81 o 
   0   0  -3      494.97      496.40      5.28 o 
   1   0  -3       72.48       68.66      0.99 o 
   2   0  -3       20.92       19.24      0.34 o 
   3   0  -3      185.56      190.43      2.65 o 
   4   0  -3       64.01       65.19      1.18 o 
   5   0  -3        2.25        2.32      0.25 o 
   6   0  -3      206.42      205.72      4.35 o 
   7   0  -3       26.63       28.06      1.10 o 
  -6   1  -3       23.30       26.19      1.02 o 
  -5   1  -3       14.56       13.41      0.69 o 
  -4   1  -3       14.70       16.60      0.76 o 
  -3   1  -3      139.20      142.61      2.04 o 
  -2   1  -3       76.86       88.49      1.23 o 
  -1   1  -3        3.48        2.65      0.10 o 
   0   1  -3     1024.16     1019.42     10.98 o 
   1   1  -3       69.94       67.98      0.78 o 
   2   1  -3      545.01      552.20      7.67 o 
   3   1  -3      916.57      966.63     10.70 o 
   4   1  -3       14.12       13.63      0.41 o 
   5   1  -3      419.84      436.09      5.84 o 
   6   1  -3       69.36       68.67      1.54 o 
   7   1  -3        2.60        3.04      0.46 o 
  -6   2  -3        5.66        4.90      0.50 o 
  -5   2  -3       96.64       92.84      4.40 o 
  -4   2  -3      131.63      132.30      4.26 o 
  -3   2  -3      117.83      113.16      2.05 o 
  -2   2  -3      126.10      109.70      1.70 o 
  -1   2  -3      416.48      422.50      6.74 o 
   0   2  -3     1083.49     1073.95     14.03 o 
   1   2  -3      792.45      808.39      8.86 o 
   2   2  -3       65.46       66.12      0.96 o 
   3   2  -3      170.20      176.09      2.16 o 
   4   2  -3      383.22      373.15      4.51 o 
   5   2  -3      196.08      189.36      2.98 o 
   6   2  -3       93.91       92.81      1.93 o 
   7   2  -3       44.50       40.87      1.43 o 
  -6   3  -3      109.97      103.02      2.74 o 
  -5   3  -3       64.75       62.37      1.75 o 
  -4   3  -3        9.84        9.40      0.56 o 
  -3   3  -3      142.10      134.41      2.42 o 
  -2   3  -3       52.33       56.17      0.88 o 
  -1   3  -3     1095.96     1130.57     11.37 o 
   0   3  -3       61.43       59.38      0.91 o 
   1   3  -3       33.36       33.62      0.64 o 
   2   3  -3      110.88      108.64      1.45 o 
   3   3  -3      158.37      155.66      2.65 o 
   4   3  -3      111.63      108.02      1.35 o 
   5   3  -3       24.87       27.10      0.58 o 
   6   3  -3      151.84      151.93      2.52 o 
   7   3  -3       26.36       29.50      0.86 o 
  -6   4  -3        8.41        7.45      0.62 o 
  -5   4  -3       55.07       51.68      1.58 o 
  -4   4  -3        7.54        5.14      0.50 o 
  -3   4  -3        3.24        3.21      0.48 o 
  -2   4  -3      336.78      326.93      3.96 o 
  -1   4  -3      125.89      135.83      1.50 o 
   0   4  -3      228.44      230.78      2.55 o 
   1   4  -3       84.85       82.95      1.37 o 
   2   4  -3      138.53      145.35      1.67 o 
   3   4  -3       15.83       13.49      0.36 o 
   4   4  -3       17.05       18.04      1.18 o 
   5   4  -3       56.63       56.56      1.13 o 
   6   4  -3        3.10        2.75      0.39 o 
   7   4  -3       42.08       41.50      1.13 o 
  -6   5  -3       10.87        8.81      0.76 o 
  -5   5  -3       32.91       29.41      1.19 o 
  -4   5  -3       10.94        9.55      0.64 o 
  -3   5  -3       40.66       41.01      0.95 o 
  -2   5  -3       62.14       70.08      1.14 o 
  -1   5  -3      100.48      102.21      1.30 o 
   0   5  -3       72.76       71.97      0.90 o 
   1   5  -3      389.76      413.86      4.30 o 
   2   5  -3       92.72       93.23      1.38 o 
   3   5  -3       49.73       44.82      2.22 o 
   4   5  -3       86.49       82.26      1.61 o 
   5   5  -3        5.14        4.65      0.53 o 
   6   5  -3      144.80      146.35      3.32 o 
  -6   6  -3        1.13        0.90      0.31 o 
  -5   6  -3       30.96       32.47      1.80 o 
  -4   6  -3       29.18       27.72      1.65 o 
  -3   6  -3       70.01       67.63      1.44 o 
  -2   6  -3       36.35       36.25      0.72 o 
  -1   6  -3      120.64      126.48      1.50 o 
   0   6  -3       15.90       15.76      0.34 o 
   1   6  -3       15.72       14.44      0.36 o 
   2   6  -3       23.12       21.97      0.67 o 
   3   6  -3      113.31      111.55      2.01 o 
   4   6  -3      106.16      106.28      2.38 o 
   5   6  -3       43.92       46.56      1.54 o 
   6   6  -3        0.93        0.46      0.28 o 
  -5   7  -3       77.25       76.05      3.57 o 
  -4   7  -3        9.90        9.58      0.81 o 
  -3   7  -3      122.15      120.00      2.29 o 
  -2   7  -3       40.45       41.69      1.51 o 
  -1   7  -3       61.40       62.80      1.13 o 
   0   7  -3      204.10      209.10      3.10 o 
   1   7  -3       29.29       29.57      0.71 o 
   2   7  -3      191.62      185.54      2.97 o 
   3   7  -3        4.40        6.50      0.68 o 
   4   7  -3      105.29       96.54      3.77 o 
   5   7  -3       16.88       15.13      0.82 o 
  -5   8  -3        8.90        8.94      0.87 o 
  -4   8  -3        3.88        3.76      0.31 o 
  -3   8  -3       75.11       74.64      1.69 o 
  -2   8  -3       38.80       38.71      0.94 o 
  -1   8  -3      141.83      144.57      2.28 o 
   0   8  -3        3.50        3.41      0.31 o 
   1   8  -3       13.71       13.95      0.79 o 
   2   8  -3        9.22        7.85      0.63 o 
   3   8  -3       15.92       15.02      0.80 o 
   4   8  -3       51.76       47.39      1.54 o 
  -4   9  -3       28.60       28.52      1.09 o 
  -3   9  -3        5.85        6.19      0.73 o 
  -2   9  -3        1.70        1.85      0.37 o 
  -1   9  -3       25.74       27.23      1.11 o 
   0   9  -3       67.80       68.16      1.93 o 
   1   9  -3       29.78       30.25      1.05 o 
   2   9  -3       39.49       42.67      1.89 o 
   3   9  -3       54.12       55.01      1.42 o 
  -3  10  -3       19.68       19.53      0.87 o 
  -2  10  -3        5.77        6.35      0.91 o 
  -1  10  -3      158.08      163.20      3.70 o 
   0  10  -3       16.12       14.35      1.40 o 
   1  10  -3       29.54       32.05      1.83 o 
   2  10  -3       71.76       72.91      1.98 o 
   1  -9  -2        0.81        0.73      0.39 o 
   2  -9  -2       13.67       14.69      1.08 o 
   3  -9  -2       56.10       59.39      2.55 o 
   0  -8  -2      140.55      143.42      4.48 o 
   2  -8  -2       34.17       36.44      1.74 o 
   3  -8  -2       51.23       52.81      2.27 o 
   0  -7  -2      105.08      104.66      3.39 o 
   2  -7  -2       22.53       21.50      1.15 o 
   3  -7  -2        6.97        6.75      0.49 o 
   4  -7  -2        2.91        2.57      0.58 o 
   5  -7  -2       14.00       12.87      1.09 o 
   0  -6  -2      276.05      272.26      7.67 o 
   1  -6  -2      216.46      218.25      2.88 o 
   2  -6  -2       38.06       38.66      0.83 o 
   3  -6  -2       38.28       36.48      1.02 o 
   4  -6  -2      155.32      147.57      4.17 o 
   5  -6  -2       45.41       42.13      1.92 o 
   6  -6  -2        7.19        6.15      0.81 o 
  -5  -5  -2       40.34       40.67      2.22 o 
   0  -5  -2       40.16       40.19      0.82 o 
   1  -5  -2       67.20       63.00      1.07 o 
   2  -5  -2       50.89       50.28      1.03 o 
   3  -5  -2       90.76       88.15      2.89 o 
   4  -5  -2      224.41      219.74      4.69 o 
  -5  -4  -2       90.54       91.67      3.46 o 
  -4  -4  -2      143.98      133.08      4.60 o 
  -1  -4  -2      138.45      133.31      1.86 o 
   0  -4  -2       95.95       97.79      1.34 o 
   1  -4  -2       68.15       71.62      1.03 o 
   2  -4  -2      675.52      701.86      9.29 o 
   3  -4  -2       79.41       78.23      1.64 o 
   4  -4  -2      212.39      207.61      5.63 o 
   6  -4  -2        6.52        7.19      0.62 o 
   7  -4  -2       27.09       27.56      1.27 o 
  -6  -3  -2       59.69       65.15      2.58 o 
  -5  -3  -2       48.20       49.95      2.19 o 
  -4  -3  -2       71.54       66.24      2.66 o 
  -2  -3  -2      340.63      345.92     10.38 o 
  -1  -3  -2       46.70       53.27      0.83 o 
   0  -3  -2      513.48      517.06      5.60 o 
   1  -3  -2      149.20      163.30      2.28 o 
   2  -3  -2       38.27       41.68      0.94 o 
   3  -3  -2      392.37      405.67      9.31 o 
   4  -3  -2       76.57       74.59      1.37 o 
   5  -3  -2       21.45       21.23      0.73 o 
   6  -3  -2       74.76       76.37      2.30 o 
   7  -3  -2        0.49        0.46      0.27 o 
  -6  -2  -2       33.16       32.55      1.57 o 
  -5  -2  -2       16.79       13.49      0.95 o 
  -4  -2  -2      243.95      233.67      4.72 o 
  -3  -2  -2       24.92       22.65      0.71 o 
  -2  -2  -2       68.77       73.52      1.58 o 
  -1  -2  -2      280.62      290.07      3.64 o 
   0  -2  -2      165.24      171.50      2.21 o 
   1  -2  -2      327.07      319.18      3.90 o 
   2  -2  -2      243.78      233.19      4.28 o 
   3  -2  -2      174.31      185.88      2.80 o 
   4  -2  -2      173.32      178.21      2.36 o 
   5  -2  -2       97.04      100.00      2.64 o 
   7  -2  -2       44.74       49.16      1.42 o 
  -6  -1  -2       38.49       38.81      1.24 o 
  -5  -1  -2       31.30       31.63      1.34 o 
  -4  -1  -2       41.84       44.32      0.88 o 
  -3  -1  -2       42.90       41.27      0.80 o 
  -2  -1  -2      391.01      407.37      7.32 o 
  -1  -1  -2      638.45      656.15      7.87 o 
   0  -1  -2      818.42      822.22     14.08 o 
   1  -1  -2      253.50      255.44      2.80 o 
   2  -1  -2     1769.90     1743.15     19.62 o 
   3  -1  -2      221.44      232.16      4.03 o 
   4  -1  -2      404.73      396.09      5.42 o 
   5  -1  -2       18.74       17.78      1.09 o 
   6  -1  -2       39.58       41.81      1.98 o 
  -7   0  -2        5.20        5.90      0.95 o 
  -6   0  -2       54.70       53.68      1.49 o 
  -5   0  -2       18.64       17.36      0.73 o 
  -4   0  -2        9.44        9.85      0.36 o 
  -3   0  -2      601.51      599.56      6.76 o 
  -2   0  -2      785.19      809.73      8.79 o 
  -1   0  -2      160.57      146.97      2.11 o 
   0   0  -2      756.58      763.38      9.21 o 
   1   0  -2      286.03      285.04      2.99 o 
   2   0  -2      433.67      427.81      7.41 o 
   3   0  -2       19.67       20.99      0.48 o 
   4   0  -2      157.42      168.52      2.53 o 
   5   0  -2      277.01      282.99      5.31 o 
   6   0  -2      125.28      128.92      2.80 o 
   7   0  -2       93.85      104.59      2.47 o 
  -7   1  -2        5.67        7.86      1.10 o 
  -6   1  -2        0.43        0.36      0.19 o 
  -5   1  -2       48.58       47.79      1.16 o 
  -4   1  -2       23.76       22.60      0.59 o 
  -3   1  -2       87.91       90.73      1.40 o 
  -2   1  -2      772.89      766.08      9.44 o 
  -1   1  -2       30.04       29.99      0.51 o 
   0   1  -2     3068.35     2830.01     57.62 o 
   1   1  -2      363.46      339.82      3.50 o 
   2   1  -2      116.81      115.94      1.87 o 
   3   1  -2      238.91      258.84      2.86 o 
   4   1  -2      161.24      153.35      2.07 o 
   5   1  -2       94.51       93.48      1.42 o 
   6   1  -2      103.14      107.28      2.10 o 
   7   1  -2       30.93       34.76      2.32 o 
  -7   2  -2       12.87       12.56      1.20 o 
  -6   2  -2       69.91       68.83      1.79 o 
  -5   2  -2       51.40       48.63      1.36 o 
  -4   2  -2      117.34      119.10      2.15 o 
  -3   2  -2       19.76       25.00      0.70 o 
  -2   2  -2       32.94       40.07      0.75 o 
  -1   2  -2     1331.89     1321.78     23.22 o 
   0   2  -2      269.15      290.50      3.73 o 
   1   2  -2       69.80       62.73      0.84 o 
   2   2  -2      379.93      387.69      4.37 o 
   3   2  -2       21.13       25.95      0.48 o 
   4   2  -2       48.43       45.86      0.69 o 
   5   2  -2       86.87       89.11      1.75 o 
   6   2  -2       10.91       10.94      0.87 o 
   7   2  -2        8.64        7.81      0.71 o 
  -7   3  -2       20.60       21.19      0.86 o 
  -6   3  -2       44.67       46.44      1.41 o 
  -5   3  -2       41.69       44.26      1.14 o 
  -4   3  -2       20.87       20.01      0.68 o 
  -3   3  -2       33.23       31.92      0.97 o 
  -2   3  -2      418.40      444.29      4.44 o 
  -1   3  -2      149.57      147.74      1.60 o 
   0   3  -2        4.61        4.85      0.17 o 
   1   3  -2      740.27      765.41      9.61 o 
   2   3  -2      922.31      974.23      9.56 o 
   3   3  -2      127.62      126.83      1.69 o 
   4   3  -2       77.45       70.45      0.81 o 
   5   3  -2      184.26      186.76      2.82 o 
   6   3  -2       43.87       44.39      1.46 o 
   7   3  -2       22.31       25.16      1.14 o 
  -7   4  -2       40.07       38.39      1.30 o 
  -6   4  -2        4.45        5.03      0.52 o 
  -5   4  -2       32.57       34.04      1.19 o 
  -4   4  -2       94.04       91.70      2.23 o 
  -3   4  -2      102.81      100.09      1.93 o 
  -2   4  -2      111.32      110.62      1.40 o 
  -1   4  -2       97.31       96.88      1.22 o 
   0   4  -2      150.40      143.55      1.49 o 
   1   4  -2        8.90       10.02      0.26 o 
   2   4  -2      226.00      238.83      2.56 o 
   3   4  -2      190.30      186.47      2.27 o 
   4   4  -2       53.60       50.19      1.20 o 
   5   4  -2       43.26       43.60      1.06 o 
   6   4  -2       49.65       51.05      1.23 o 
  -6   5  -2       15.29       14.37      1.18 o 
  -5   5  -2        5.11        4.11      0.50 o 
  -4   5  -2      123.43      120.89      4.05 o 
  -3   5  -2       37.60       38.40      1.21 o 
  -2   5  -2      189.55      191.75      2.41 o 
  -1   5  -2      238.56      244.08      2.76 o 
   0   5  -2      104.65      107.39      1.21 o 
   1   5  -2      840.91      870.24      8.20 o 
   2   5  -2       91.89       96.23      1.76 o 
   3   5  -2       16.79       14.98      0.55 o 
   4   5  -2        9.53        7.65      0.47 o 
   5   5  -2       19.74       19.30      1.20 o 
   6   5  -2       41.01       40.28      1.60 o 
  -6   6  -2       15.27       16.50      1.63 o 
  -5   6  -2       30.11       29.32      3.17 o 
  -4   6  -2        3.35        2.97      0.43 o 
  -3   6  -2       12.85       12.23      0.51 o 
  -2   6  -2       31.27       29.92      0.67 o 
  -1   6  -2       14.68       16.21      0.46 o 
   0   6  -2      168.27      170.52      1.79 o 
   1   6  -2        1.05        0.68      0.11 o 
   2   6  -2       60.59       63.12      1.30 o 
   3   6  -2      154.57      141.81      2.42 o 
   4   6  -2        2.20        2.14      0.29 o 
   5   6  -2       22.89       21.40      0.93 o 
  -6   7  -2       15.56       16.83      1.48 o 
  -5   7  -2       29.50       30.01      1.31 o 
  -4   7  -2       31.42       32.62      1.32 o 
  -3   7  -2       36.03       36.74      1.01 o 
  -2   7  -2       12.91       14.44      0.49 o 
  -1   7  -2       41.34       43.19      0.85 o 
   0   7  -2       56.69       58.58      1.09 o 
   1   7  -2      162.60      158.66      2.27 o 
   2   7  -2      331.52      316.28      4.65 o 
   3   7  -2      102.47       93.84      1.87 o 
   4   7  -2       49.19       49.95      1.53 o 
   5   7  -2       43.13       42.66      1.45 o 
  -5   8  -2        5.67        6.89      0.78 o 
  -4   8  -2       69.59       70.86      1.53 o 
  -3   8  -2       10.13        7.89      0.51 o 
  -2   8  -2       55.31       57.26      1.13 o 
  -1   8  -2        5.06        5.23      0.38 o 
   0   8  -2       45.57       48.47      1.09 o 
   1   8  -2       20.44       20.04      0.76 o 
   2   8  -2       49.98       43.45      1.25 o 
   3   8  -2       34.56       32.92      1.40 o 
   4   8  -2       24.48       27.09      1.16 o 
  -4   9  -2       33.79       35.80      1.04 o 
  -3   9  -2        7.26        7.18      0.54 o 
  -2   9  -2       37.36       36.23      1.14 o 
  -1   9  -2      136.89      140.93      3.19 o 
   0   9  -2       18.52       17.93      0.90 o 
   1   9  -2      101.63      100.56      2.28 o 
   2   9  -2      119.27      111.01      2.18 o 
   3   9  -2       96.26       87.94      1.94 o 
  -3  10  -2        6.56        5.22      0.99 o 
  -2  10  -2       15.80       15.83      1.25 o 
  -1  10  -2       39.44       39.06      1.44 o 
   0  10  -2       51.33       52.16      1.73 o 
   1  10  -2       33.48       34.28      1.91 o 
   2  -9  -1       11.58       10.92      0.93 o 
   3  -9  -1       57.64       58.01      2.49 o 
   4  -9  -1       33.51       35.99      1.86 o 
   1  -8  -1      101.19      106.38      3.54 o 
   2  -8  -1       37.98       38.81      1.74 o 
   3  -8  -1        7.87        9.60      0.86 o 
   0  -7  -1       51.40       53.91      2.06 o 
   1  -7  -1        8.15        6.44      0.99 o 
   2  -7  -1       42.15       41.41      1.42 o 
   3  -7  -1       25.87       25.35      1.06 o 
   0  -6  -1      365.43      358.47      7.58 o 
   1  -6  -1      117.88      125.38      2.46 o 
   2  -6  -1        6.49        5.41      0.39 o 
   3  -6  -1       52.21       55.45      2.25 o 
   4  -6  -1       91.81       93.41      3.12 o 
   5  -6  -1        2.84        2.61      0.54 o 
  -5  -5  -1       12.13       12.14      1.13 o 
  -1  -5  -1      504.26      501.66      7.83 o 
   0  -5  -1       45.28       47.21      0.88 o 
   1  -5  -1       12.99       12.29      0.41 o 
   2  -5  -1       10.78       10.98      0.41 o 
   3  -5  -1       39.74       38.53      1.00 o 
   4  -5  -1      401.78      390.45      7.68 o 
  -6  -4  -1        6.24        7.57      0.94 o 
  -5  -4  -1       32.56       33.92      1.75 o 
  -2  -4  -1        2.53        3.15      0.47 o 
  -1  -4  -1       27.71       27.55      0.55 o 
   0  -4  -1      129.70      127.43      2.03 o 
   1  -4  -1      297.07      297.37      4.13 o 
   2  -4  -1      184.92      189.66      3.27 o 
   3  -4  -1      364.14      346.19      6.93 o 
   4  -4  -1      203.96      209.01      5.33 o 
   5  -4  -1       29.71       28.12      1.53 o 
   6  -4  -1       13.62       15.48      0.87 o 
  -6  -3  -1       66.92       71.01      2.61 o 
  -5  -3  -1       36.41       38.91      1.76 o 
  -4  -3  -1      232.82      227.33      6.87 o 
  -2  -3  -1       66.58       67.96      1.61 o 
  -1  -3  -1       86.82       95.38      1.83 o 
   0  -3  -1       44.29       39.17      0.77 o 
   1  -3  -1      825.24      844.36     11.02 o 
   2  -3  -1       71.31       80.52      1.60 o 
   3  -3  -1     1111.63     1118.66     16.11 o 
   4  -3  -1       20.83       23.15      0.57 o 
   5  -3  -1       27.16       26.50      0.86 o 
   6  -3  -1       27.74       25.83      1.03 o 
   7  -3  -1       25.86       24.86      1.06 o 
  -6  -2  -1       40.27       43.52      1.71 o 
  -5  -2  -1       48.65       50.25      1.18 o 
  -4  -2  -1      104.81      103.48      1.91 o 
  -3  -2  -1      120.39      132.33      3.62 o 
  -2  -2  -1      909.69      961.89     23.52 o 
  -1  -2  -1      359.07      360.59      7.61 o 
   0  -2  -1      232.72      228.37      2.89 o 
   1  -2  -1     1919.26     1820.01     26.85 o 
   2  -2  -1      390.64      395.73     10.18 o 
   3  -2  -1      211.83      219.77      2.55 o 
   4  -2  -1      182.63      167.89      2.33 o 
   5  -2  -1      150.02      150.77      3.11 o 
   6  -2  -1       18.15       18.48      1.15 o 
   7  -2  -1       55.29       55.00      1.57 o 
  -7  -1  -1       28.87       34.47      1.84 o 
  -6  -1  -1       16.35       17.55      1.38 o 
  -5  -1  -1      249.90      248.34      4.72 o 
  -4  -1  -1       30.16       30.66      0.68 o 
  -3  -1  -1      246.92      264.36      3.55 o 
  -2  -1  -1       53.28       55.33      1.64 o 
  -1  -1  -1      626.31      621.22      9.93 o 
   0  -1  -1      728.79      690.68     10.87 o 
   1  -1  -1     3659.47     3389.06     76.74 o 
   2  -1  -1     1173.05     1163.16     20.91 o 
   3  -1  -1       53.36       49.22      1.26 o 
   4  -1  -1       76.99       79.64      1.64 o 
   5  -1  -1       49.17       50.76      1.31 o 
   6  -1  -1       23.54       22.12      0.72 o 
   7  -1  -1      107.73      121.22      4.00 o 
  -7   0  -1       54.92       58.45      2.57 o 
  -6   0  -1       26.24       28.42      0.85 o 
  -5   0  -1      220.19      221.43      3.57 o 
  -4   0  -1       89.90       86.55      1.25 o 
  -3   0  -1      433.34      461.72      5.22 o 
  -2   0  -1      135.03      129.11      1.79 o 
  -1   0  -1       17.24       17.65      0.42 o 
   0   0  -1      116.85      119.76      1.51 o 
   1   0  -1      772.42      726.82     10.61 o 
   2   0  -1      117.39      114.91      1.65 o 
   3   0  -1      133.21      138.03      2.44 o 
   4   0  -1       36.06       35.65      0.92 o 
   5   0  -1      374.36      375.87      4.93 o 
   6   0  -1       58.76       58.82      1.61 o 
   7   0  -1       11.10       12.14      1.27 o 
  -7   1  -1        7.94        6.74      1.00 o 
  -6   1  -1       73.64       70.88      2.84 o 
  -5   1  -1       63.90       64.82      1.19 o 
  -4   1  -1      382.11      389.74      5.09 o 
  -3   1  -1       85.55       92.79      1.30 o 
  -2   1  -1      536.16      555.70      8.22 o 
  -1   1  -1      865.31      861.59     10.24 o 
   0   1  -1      397.21      382.68      5.75 o 
   1   1  -1     1195.40     1165.65     12.05 o 
   2   1  -1       58.48       59.04      0.92 o 
   3   1  -1      703.76      731.85      9.36 o 
   4   1  -1      143.01      143.08      1.88 o 
   5   1  -1      163.19      159.98      2.14 o 
   6   1  -1       93.18       99.34      1.74 o 
   7   1  -1       20.22       22.23      0.85 o 
  -7   2  -1        8.37        8.68      1.15 o 
  -6   2  -1       40.08       40.89      1.16 o 
  -5   2  -1       26.89       26.75      0.76 o 
  -4   2  -1      236.96      229.64      3.25 o 
  -3   2  -1       43.76       38.40      0.76 o 
  -2   2  -1      315.63      304.53      3.91 o 
  -1   2  -1     5992.81     5364.00     64.49 o 
   0   2  -1      509.24      514.49      5.68 o 
   1   2  -1     2371.95     2320.22     25.03 o 
   2   2  -1      524.06      537.55      5.55 o 
   3   2  -1      160.60      167.56      1.75 o 
   4   2  -1      197.78      190.95      1.80 o 
   5   2  -1      110.20      107.02      1.58 o 
   6   2  -1       74.41       76.90      3.40 o 
   7   2  -1       37.60       38.11      1.40 o 
  -7   3  -1       86.22       88.01      3.60 o 
  -6   3  -1       45.43       46.18      2.50 o 
  -5   3  -1       44.54       41.72      1.06 o 
  -4   3  -1       18.95       17.82      0.84 o 
  -3   3  -1      570.60      589.78      7.50 o 
  -2   3  -1      446.77      468.92      5.02 o 
  -1   3  -1       63.44       61.47      0.90 o 
   0   3  -1     1582.68     1566.42     17.51 o 
   1   3  -1      245.88      256.95      2.69 o 
   2   3  -1      356.20      387.53      4.28 o 
   3   3  -1       43.11       43.86      0.93 o 
   4   3  -1       79.10       77.33      1.09 o 
   5   3  -1       19.76       16.96      0.84 o 
   6   3  -1       10.83       10.65      1.66 o 
   7   3  -1       42.43       47.69      1.64 o 
  -7   4  -1       27.90       26.17      1.83 o 
  -6   4  -1       41.95       40.90      1.33 o 
  -5   4  -1       51.85       48.93      1.46 o 
  -4   4  -1       39.46       39.09      1.23 o 
  -3   4  -1       15.00       15.36      0.54 o 
  -2   4  -1      507.63      544.79      5.22 o 
  -1   4  -1      244.76      243.60      2.36 o 
   0   4  -1      226.51      238.84      2.35 o 
   1   4  -1      774.36      796.43      7.87 o 
   2   4  -1      240.30      238.16      4.48 o 
   3   4  -1       66.65       60.90      1.09 o 
   4   4  -1      288.12      259.23      4.21 o 
   5   4  -1       68.60       67.39      2.38 o 
   6   4  -1       10.30        9.84      0.84 o 
  -6   5  -1       20.83       20.77      0.97 o 
  -5   5  -1       15.77       14.11      0.77 o 
  -4   5  -1       81.48       71.87      9.15 o 
  -3   5  -1       81.57       83.90      1.14 o 
  -2   5  -1      367.82      366.90      3.89 o 
  -1   5  -1       43.09       45.80      0.73 o 
   0   5  -1      154.51      168.51      2.00 o 
   1   5  -1      523.16      536.83      5.09 o 
   2   5  -1      111.47      115.78      1.79 o 
   3   5  -1      157.35      146.12      2.18 o 
   4   5  -1      147.90      142.42      2.49 o 
   5   5  -1       33.99       31.48      1.55 o 
   6   5  -1       11.72       12.52      1.03 o 
  -6   6  -1        4.51        3.79      0.83 o 
  -5   6  -1       30.13       30.57      1.25 o 
  -4   6  -1        1.44        1.85      0.38 o 
  -3   6  -1      176.39      171.34      2.95 o 
  -2   6  -1        6.10        5.07      0.20 o 
  -1   6  -1      128.61      130.47      1.53 o 
   0   6  -1       32.65       33.31      0.54 o 
   1   6  -1       28.84       30.14      0.52 o 
   2   6  -1      239.62      224.92      3.43 o 
   3   6  -1        3.13        2.01      0.33 o 
   4   6  -1        7.24        6.05      0.55 o 
   5   6  -1      115.03      110.31      3.76 o 
  -6   7  -1       12.56       14.73      1.36 o 
  -5   7  -1       18.30       18.19      1.01 o 
  -4   7  -1       26.78       25.86      1.17 o 
  -3   7  -1       45.36       44.86      1.14 o 
  -2   7  -1       17.10       16.00      0.99 o 
  -1   7  -1      108.92      109.34      1.49 o 
   0   7  -1      286.70      296.79      3.76 o 
   1   7  -1      117.69      118.04      1.82 o 
   2   7  -1      176.16      169.74      2.53 o 
   3   7  -1       44.28       44.50      1.17 o 
   4   7  -1       37.81       33.76      1.05 o 
   5   7  -1       29.85       30.90      1.23 o 
  -5   8  -1       60.84       62.78      2.12 o 
  -4   8  -1       42.14       41.68      1.08 o 
  -3   8  -1       16.97       16.65      0.70 o 
  -2   8  -1        1.39        1.09      0.18 o 
  -1   8  -1       36.30       35.48      0.98 o 
   0   8  -1      108.36      105.33      1.90 o 
   1   8  -1      121.87      115.92      2.11 o 
   2   8  -1        1.20        1.51      0.27 o 
   3   8  -1       49.57       49.20      1.31 o 
   4   8  -1        1.25        0.98      0.27 o 
  -4   9  -1        0.51        0.46      0.22 o 
  -3   9  -1       67.03       67.83      1.96 o 
  -2   9  -1        5.33        6.45      0.64 o 
  -1   9  -1       46.57       45.61      1.48 o 
   0   9  -1        4.75        5.00      0.41 o 
   1   9  -1        6.55        6.64      0.58 o 
   2   9  -1       28.01       24.18      1.00 o 
  -2  10  -1       19.96       21.25      1.42 o 
  -1  10  -1       11.01        8.33      1.10 o 
   0  10  -1       58.65       63.65      4.83 o 
   1  10  -1       36.91       41.05      1.37 o 
   2  -9   0       29.46       28.93      1.52 o 
   3  -9   0       64.80       68.12      2.71 o 
   4  -9   0       26.41       29.43      1.63 o 
   2  -8   0      110.80      109.82      3.59 o 
   3  -8   0        9.92        9.07      0.83 o 
   0  -7   0      117.60      121.15      3.75 o 
   1  -7   0       34.12       39.66      1.18 o 
   2  -7   0        4.76        5.15      0.52 o 
   3  -7   0       38.91       38.67      1.34 o 
   0  -6   0       10.48       10.29      0.43 o 
   1  -6   0       57.92       63.58      1.90 o 
   2  -6   0       61.35       60.97      1.44 o 
   3  -6   0      418.68      425.96      8.81 o 
   4  -6   0      144.80      137.24      5.36 o 
  -1  -5   0      121.15      120.65      2.91 o 
   0  -5   0      176.95      184.24      3.18 o 
   1  -5   0       95.92       98.28      1.99 o 
   2  -5   0      123.88      126.98      2.43 o 
   3  -5   0       30.66       28.78      1.03 o 
   4  -5   0       55.19       56.13      2.60 o 
  -6  -4   0       40.00       41.84      1.92 o 
  -4  -4   0       67.99       77.87      3.10 o 
  -2  -4   0      191.96      201.73      4.24 o 
  -1  -4   0      558.79      590.68      8.97 o 
   0  -4   0      284.11      295.61      4.88 o 
   1  -4   0       54.32       49.91      1.06 o 
   2  -4   0      825.33      817.67     11.78 o 
   3  -4   0      100.26      101.46      1.93 o 
   4  -4   0      159.46      158.91      2.47 o 
   5  -4   0       57.18       56.75      2.42 o 
  -6  -3   0       38.54       42.79      1.69 o 
  -5  -3   0       22.09       22.34      0.92 o 
  -4  -3   0      238.23      232.86      6.76 o 
  -3  -3   0      129.52      135.01      3.88 o 
  -2  -3   0      220.77      212.69      3.52 o 
  -1  -3   0      444.77      475.16      7.62 o 
   0  -3   0      163.87      160.20      3.34 o 
   1  -3   0      171.04      156.29      3.63 o 
   2  -3   0      627.48      620.85      9.58 o 
   3  -3   0      110.10      117.30      3.32 o 
   4  -3   0       23.45       25.38      0.49 o 
   5  -3   0       58.26       56.94      0.99 o 
   6  -3   0        5.56        5.95      0.73 o 
  -6  -2   0       22.73       22.66      1.04 o 
  -5  -2   0       48.35       42.74      1.04 o 
  -4  -2   0      658.32      657.84      9.47 o 
  -3  -2   0      235.21      240.37      3.67 o 
  -2  -2   0      323.53      363.75      9.02 o 
  -1  -2   0     1179.85     1206.70     18.97 o 
   0  -2   0     2679.11     2490.38     38.24 o 
   1  -2   0     3405.10     3175.19     47.08 o 
   2  -2   0      449.01      432.36     11.20 o 
   3  -2   0       27.39       25.82      0.61 o 
   4  -2   0       24.92       27.57      0.39 o 
   5  -2   0      104.41      102.25      1.42 o 
   6  -2   0      184.93      194.42      4.04 o 
   7  -2   0       25.83       23.61      1.47 o 
  -7  -1   0        8.09        9.90      1.12 o 
  -6  -1   0        4.82        5.68      0.79 o 
  -5  -1   0      213.52      211.86      2.91 o 
  -4  -1   0       99.95      103.39      1.39 o 
  -3  -1   0       51.58       56.44      1.12 o 
  -2  -1   0       63.67       55.73      1.86 o 
   0  -1   0       31.55       31.22      0.60 o 
   1  -1   0     1574.37     1465.60     23.68 o 
   2  -1   0      228.40      223.18      3.53 o 
   3  -1   0       80.61       80.58      1.52 o 
   4  -1   0       43.23       45.14      0.85 o 
   5  -1   0      101.81      100.49      1.61 o 
   6  -1   0      188.06      187.05      4.04 o 
   7  -1   0       49.69       52.47      1.76 o 
  -7   0   0       44.24       49.18      2.28 o 
  -6   0   0       51.84       51.82      2.19 o 
  -5   0   0      102.40      101.04      2.02 o 
  -4   0   0       45.76       46.02      0.75 o 
  -3   0   0      605.43      601.28      6.17 o 
  -2   0   0      378.34      369.44      4.23 o 
  -1   0   0      419.66      403.40      4.46 o 
   1   0   0      409.47      394.23      5.03 o 
   2   0   0      378.43      373.93      4.55 o 
   3   0   0      599.23      596.32      8.27 o 
   4   0   0       42.72       45.60      1.30 o 
   5   0   0      106.48      107.31      1.94 o 
   6   0   0       49.25       47.60      1.20 o 
   7   0   0       44.62       47.73      1.69 o 
  -7   1   0       48.92       53.28      2.47 o 
  -6   1   0      186.02      188.22      5.66 o 
  -5   1   0      103.20      102.80      2.05 o 
  -4   1   0       45.15       46.77      0.86 o 
  -3   1   0       77.51       80.27      1.13 o 
  -2   1   0      236.50      234.12      4.14 o 
  -1   1   0     1550.49     1472.43     18.25 o 
   0   1   0       28.33       27.70      0.74 o 
   1   1   0      186.85      195.63      2.22 o 
   2   1   0       60.37       54.09      0.86 o 
   3   1   0       54.36       58.38      0.86 o 
   4   1   0      102.15      104.64      1.61 o 
   5   1   0      218.84      220.26      3.45 o 
   6   1   0        4.24        4.43      0.30 o 
   7   1   0        8.66        9.62      0.65 o 
  -7   2   0       24.47       22.22      1.54 o 
  -6   2   0      185.14      187.62      4.21 o 
  -5   2   0      102.99      100.04      2.33 o 
  -4   2   0       26.74       29.05      0.67 o 
  -3   2   0       26.13       24.43      0.56 o 
  -2   2   0      459.55      462.93      6.49 o 
  -1   2   0     3431.13     3212.79     73.01 o 
   0   2   0     2706.30     2572.71     24.84 o 
   1   2   0     1172.03     1182.93     12.94 o 
   2   2   0      321.97      355.89      3.98 o 
   3   2   0      236.24      238.41      2.71 o 
   4   2   0      649.91      650.20      8.06 o 
   5   2   0       50.88       46.04      0.88 o 
   6   2   0       22.03       21.27      0.79 o 
   7   2   0       30.28       28.57      1.20 o 
  -7   3   0        7.30        7.84      1.12 o 
  -6   3   0        6.06        6.07      0.92 o 
  -5   3   0       57.06       55.12      1.28 o 
  -4   3   0       21.36       24.04      0.88 o 
  -3   3   0      107.71      115.69      2.17 o 
  -2   3   0      624.22      646.10      6.29 o 
  -1   3   0      171.97      162.20      1.72 o 
   0   3   0      158.29      160.26      1.72 o 
   1   3   0      433.24      460.74      5.07 o 
   2   3   0      224.84      205.04      3.11 o 
   3   3   0      124.29      128.42      2.03 o 
   4   3   0      232.23      216.09      3.01 o 
   5   3   0       20.73       21.03      1.38 o 
   6   3   0       37.56       36.81      1.82 o 
  -7   4   0       33.46       34.64      2.09 o 
  -6   4   0       48.98       48.42      2.38 o 
  -5   4   0       55.97       53.70      1.58 o 
  -4   4   0      159.31      158.58      3.35 o 
  -3   4   0       95.78      100.44      1.33 o 
  -2   4   0      812.66      810.77      8.23 o 
  -1   4   0       51.10       47.80      0.58 o 
   0   4   0      293.30      306.23      2.93 o 
   1   4   0      564.39      580.92      6.38 o 
   2   4   0      194.10      197.36      2.75 o 
   3   4   0      363.10      354.47      4.27 o 
   4   4   0       68.45       73.48      1.61 o 
   5   4   0       27.81       27.13      1.38 o 
   6   4   0       40.60       42.41      1.89 o 
  -7   5   0       55.56       60.50      2.96 o 
  -6   5   0        1.03        0.67      0.48 o 
  -5   5   0       63.42       63.09      1.83 o 
  -4   5   0       55.62       54.95      1.62 o 
  -3   5   0       32.55       31.06      0.71 o 
  -2   5   0      127.08      130.68      1.43 o 
  -1   5   0       91.45       97.28      1.22 o 
   0   5   0      178.69      186.94      1.92 o 
   1   5   0      117.00      118.11      1.45 o 
   2   5   0      120.62      120.55      1.61 o 
   3   5   0      245.23      221.64      3.08 o 
   4   5   0       25.90       25.05      0.81 o 
   5   5   0        8.89        5.91      0.75 o 
  -6   6   0       25.28       26.92      1.78 o 
  -5   6   0       24.27       23.38      2.22 o 
  -4   6   0      146.67      139.64      3.91 o 
  -3   6   0      422.24      424.27      6.41 o 
  -2   6   0       63.32       62.30      1.00 o 
  -1   6   0       54.90       61.64      0.94 o 
   0   6   0        9.44        9.32      0.29 o 
   1   6   0       78.72       74.20      1.12 o 
   2   6   0       86.59       81.47      1.44 o 
   3   6   0        2.56        3.19      0.31 o 
   4   6   0       95.21       89.55      1.87 o 
   5   6   0       18.99       19.56      0.93 o 
  -6   7   0        5.05        5.98      1.01 o 
  -4   7   0       70.68       66.65      1.38 o 
  -3   7   0       37.15       35.93      1.03 o 
  -2   7   0        4.86        5.27      0.43 o 
  -1   7   0       32.27       37.07      0.82 o 
   0   7   0      118.27      120.99      1.80 o 
   1   7   0       25.25       25.24      0.70 o 
   2   7   0       15.79       13.98      0.58 o 
   3   7   0       15.87       16.25      0.69 o 
   4   7   0       53.72       55.20      1.43 o 
  -5   8   0       74.25       74.38      3.35 o 
  -4   8   0       16.62       14.71      1.20 o 
  -3   8   0       10.91       10.24      0.67 o 
  -2   8   0      111.65      115.59      4.60 o 
  -1   8   0      120.63      127.16      2.35 o 
   0   8   0       45.27       47.61      1.13 o 
   1   8   0      145.82      143.18      2.95 o 
   2   8   0       39.49       38.42      1.64 o 
   3   8   0       24.18       24.55      0.94 o 
  -4   9   0       26.76       28.36      1.06 o 
  -3   9   0       63.61       64.82      2.94 o 
  -2   9   0       28.05       27.30      1.18 o 
  -1   9   0       38.51       40.76      1.40 o 
   0   9   0      113.60      113.43      2.13 o 
   1   9   0       47.42       46.74      1.84 o 
   2   9   0       59.59       64.03      1.84 o 
  -2  10   0       23.13       25.74      1.18 o 
  -1  10   0       15.41       14.50      0.86 o 
   0  10   0       10.92        9.96      0.86 o 
   2 -10   1       19.61       17.01      1.21 o 
   2  -9   1        5.62        5.80      0.75 o 
   3  -9   1       67.08       72.75      2.79 o 
   2  -8   1        1.30        1.08      0.32 o 
   3  -8   1       15.81       16.90      1.10 o 
   1  -7   1      108.78      110.92      2.55 o 
   2  -7   1       18.71       19.04      0.86 o 
   3  -7   1       44.64       45.46      1.50 o 
   0  -6   1       32.99       32.02      1.11 o 
   1  -6   1      125.77      127.44      2.05 o 
   2  -6   1        6.54        5.23      0.32 o 
   3  -6   1      180.85      183.12      5.26 o 
   4  -6   1        1.72        1.83      0.57 o 
  -6  -5   1       11.22       11.65      1.04 o 
  -1  -5   1      532.36      544.62     10.52 o 
   0  -5   1      158.79      170.75      2.47 o 
   1  -5   1       40.85       44.79      1.05 o 
   2  -5   1      366.91      361.29      9.45 o 
   3  -5   1       82.18       80.98      1.97 o 
   4  -5   1       79.21       77.14      1.87 o 
  -6  -4   1       10.51        9.28      0.79 o 
  -4  -4   1      282.55      268.47      7.97 o 
  -2  -4   1      236.83      241.74      4.95 o 
  -1  -4   1      764.44      798.04     12.42 o 
   0  -4   1      233.00      238.87      5.02 o 
   1  -4   1      237.80      237.32      4.02 o 
   2  -4   1      496.88      504.52     10.70 o 
   3  -4   1       13.34       12.78      0.57 o 
   4  -4   1       38.89       38.83      0.91 o 
   5  -4   1       49.29       48.82      1.90 o 
  -6  -3   1       11.54       12.88      0.77 o 
  -5  -3   1       18.00       14.45      1.23 o 
  -4  -3   1       75.25       72.81      1.89 o 
  -3  -3   1       43.19       42.14      1.22 o 
  -2  -3   1      346.35      382.55      9.86 o 
  -1  -3   1      255.03      266.00      3.66 o 
   0  -3   1     1599.11     1571.57     30.72 o 
   1  -3   1       66.47       61.79      1.82 o 
   2  -3   1      455.69      460.23      9.31 o 
   3  -3   1      572.03      576.16     15.17 o 
   4  -3   1       19.36       18.58      0.44 o 
   5  -3   1       42.03       41.19      1.02 o 
   6  -3   1       44.29       45.59      1.44 o 
   7  -3   1       87.81       90.22      3.21 o 
  -5  -2   1      113.95      112.18      1.65 o 
  -4  -2   1      193.31      189.47      3.04 o 
  -3  -2   1      157.88      161.86      3.30 o 
  -2  -2   1      536.00      553.49     13.28 o 
  -1  -2   1     2353.20     2316.55     32.01 o 
   0  -2   1      496.02      506.91      7.74 o 
   1  -2   1     5995.91     5271.12    134.95 o 
   2  -2   1      311.20      293.48      5.96 o 
   3  -2   1       43.40       38.08      0.50 o 
   4  -2   1      240.18      235.12      2.22 o 
   5  -2   1       24.97       26.06      0.88 o 
   6  -2   1       40.55       42.73      1.44 o 
   7  -2   1        7.67        8.00      0.78 o 
  -6  -1   1       93.24       98.34      3.31 o 
  -5  -1   1      163.36      160.82      3.46 o 
  -4  -1   1      144.44      143.83      1.96 o 
  -3  -1   1      707.09      745.12     13.02 o 
  -2  -1   1       60.26       58.91      1.30 o 
  -1  -1   1     1195.99     1164.28     20.36 o 
   0  -1   1      389.72      376.02      5.75 o 
   1  -1   1      880.12      874.02     18.11 o 
   2  -1   1      545.31      568.51      5.33 o 
   3  -1   1       87.43       95.68      1.14 o 
   4  -1   1      384.11      393.04      4.28 o 
   5  -1   1       62.95       66.78      1.01 o 
   6  -1   1       75.78       71.98      1.42 o 
   7  -1   1        7.20        7.74      0.79 o 
  -7   0   1       12.11       13.40      1.13 o 
  -6   0   1       56.30       57.63      2.37 o 
  -5   0   1      375.68      381.45      7.19 o 
  -4   0   1       33.93       32.03      0.74 o 
  -3   0   1      130.75      133.58      1.97 o 
  -2   0   1      114.92      113.42      1.91 o 
  -1   0   1      777.74      732.21      9.17 o 
   0   0   1      122.48      125.45      1.81 o 
   1   0   1       19.78       19.94      0.35 o 
   2   0   1      138.60      133.76      1.54 o 
   3   0   1      423.09      459.45      4.96 o 
   4   0   1       90.68       87.01      1.73 o 
   5   0   1      219.03      221.34      2.81 o 
   6   0   1       26.46       26.58      0.84 o 
   7   0   1       53.69       53.64      1.85 o 
  -7   1   1      110.16      121.37      4.23 o 
  -6   1   1       22.24       22.79      1.17 o 
  -5   1   1       51.97       51.08      1.29 o 
  -4   1   1       80.89       81.95      1.75 o 
  -3   1   1       52.81       48.95      1.07 o 
  -2   1   1     1161.32     1147.31     31.46 o 
  -1   1   1     3650.80     3250.56     63.70 o 
   0   1   1      727.10      693.29      7.86 o 
   1   1   1      619.54      614.25      7.01 o 
   2   1   1       49.33       51.51      0.68 o 
   3   1   1      255.41      272.47      2.87 o 
   4   1   1       31.45       31.16      0.49 o 
   5   1   1      246.12      247.46      3.48 o 
   6   1   1       15.87       17.61      0.81 o 
   7   1   1       27.50       30.35      1.34 o 
  -7   2   1       54.63       53.35      2.55 o 
  -6   2   1       18.88       20.61      1.39 o 
  -5   2   1      152.31      152.54      4.17 o 
  -4   2   1      181.14      164.24      3.07 o 
  -3   2   1      211.50      216.74      2.66 o 
  -2   2   1      380.37      402.10      4.09 o 
  -1   2   1     1907.19     1816.23     24.98 o 
   0   2   1      228.48      226.00      2.53 o 
   1   2   1      350.45      351.32      4.10 o 
   2   2   1      913.40      948.16      9.41 o 
   3   2   1      122.00      131.00      1.45 o 
   4   2   1      109.64      103.60      1.52 o 
   5   2   1       49.74       48.85      0.96 o 
   6   2   1       42.03       40.80      1.46 o 
  -7   3   1       24.58       25.38      1.72 o 
  -6   3   1       26.82       23.28      1.55 o 
  -5   3   1       25.14       23.81      1.68 o 
  -4   3   1       18.95       22.56      0.54 o 
  -3   3   1     1127.26     1152.59     12.59 o 
  -2   3   1       75.25       89.41      1.07 o 
  -1   3   1      833.35      865.91      8.40 o 
   0   3   1       46.60       41.41      0.58 o 
   1   3   1       85.07       89.73      1.15 o 
   2   3   1       62.48       60.34      1.03 o 
   3   3   1       97.69       94.22      1.23 o 
   4   3   1      239.85      225.18      3.12 o 
   5   3   1       35.82       37.76      1.19 o 
   6   3   1       67.35       67.47      2.47 o 
  -7   4   1       12.18       13.58      1.54 o 
  -6   4   1       14.15       16.00      1.31 o 
  -5   4   1       31.49       28.45      1.65 o 
  -4   4   1      204.27      199.07      5.89 o 
  -3   4   1      365.98      362.67      3.82 o 
  -2   4   1      188.28      195.10      2.35 o 
  -1   4   1      300.95      305.26      3.04 o 
   0   4   1      127.76      128.24      1.47 o 
   1   4   1       29.02       29.44      0.54 o 
   2   4   1        1.82        2.10      0.18 o 
   3   4   1      258.96      242.92      3.55 o 
   4   4   1        9.52        6.41      0.40 o 
   5   4   1       31.05       28.92      1.48 o 
   6   4   1        5.84        6.08      0.83 o 
  -7   5   1       22.34       23.38      1.79 o 
  -6   5   1       13.31       10.73      1.28 o 
  -5   5   1       14.41       10.83      1.05 o 
  -4   5   1      395.22      389.24     10.40 o 
  -3   5   1       37.77       38.60      0.82 o 
  -2   5   1       12.31       12.80      0.35 o 
  -1   5   1       11.68       11.80      0.33 o 
   0   5   1       44.34       45.47      0.69 o 
   1   5   1      505.97      513.49      4.87 o 
   2   5   1       19.78       17.80      0.48 o 
   3   5   1       37.68       40.65      0.81 o 
   4   5   1        5.13        4.29      0.39 o 
   5   5   1       12.54       11.24      0.67 o 
  -6   6   1       18.81       19.09      1.59 o 
  -5   6   1        2.89        4.18      0.82 o 
  -3   6   1       52.87       55.25      1.48 o 
  -2   6   1        5.77        5.00      0.31 o 
  -1   6   1      120.65      129.74      1.67 o 
   0   6   1      360.22      364.73      3.76 o 
   1   6   1      213.27      206.30      2.34 o 
   2   6   1      132.54      130.20      1.81 o 
   3   6   1      110.70      106.80      1.84 o 
   4   6   1       54.09       50.71      1.32 o 
   5   6   1       38.72       39.33      1.20 o 
  -6   7   1       30.18       33.05      2.11 o 
  -4   7   1      113.23      111.74      2.44 o 
  -3   7   1       24.21       23.87      0.95 o 
  -2   7   1       41.08       40.67      0.89 o 
  -1   7   1        7.35        7.33      0.36 o 
   0   7   1       54.27       56.74      1.07 o 
   1   7   1       42.47       42.87      0.88 o 
   2   7   1       64.18       63.86      1.74 o 
   3   7   1       60.05       60.55      2.24 o 
   4   7   1        5.78        4.23      0.46 o 
  -5   8   1        0.31        0.02      0.47 o 
  -4   8   1        5.17        4.63      0.40 o 
  -3   8   1        8.50        8.93      0.65 o 
  -2   8   1       38.27       36.33      1.02 o 
  -1   8   1      103.41      106.26      1.81 o 
   0   8   1       53.19       52.15      1.07 o 
   1   8   1        2.42        2.53      0.37 o 
   2   8   1       11.19       12.15      0.66 o 
   3   8   1       41.91       49.75      1.37 o 
  -4   9   1       33.64       33.34      1.18 o 
  -3   9   1       56.42       61.38      2.88 o 
  -2   9   1       10.66       10.65      0.78 o 
  -1   9   1       54.65       56.06      2.36 o 
   0   9   1       14.16       14.34      0.64 o 
   1   9   1        4.48        4.31      1.27 o 
   3 -10   2        7.21        4.87      0.82 o 
   2  -9   2       38.11       40.02      1.84 o 
   3  -9   2        8.03        8.03      0.95 o 
   1  -8   2        5.28        7.55      0.90 o 
   2  -8   2       55.85       59.50      1.45 o 
   3  -8   2        9.31        7.76      0.77 o 
   0  -7   2       59.89       61.82      2.18 o 
   1  -7   2       40.95       41.60      0.96 o 
   2  -7   2       11.62       12.64      0.74 o 
   3  -7   2       35.15       36.16      1.01 o 
  -1  -6   2        1.49        0.87      0.23 o 
   0  -6   2      169.48      173.88      3.02 o 
   1  -6   2       14.42       17.08      0.52 o 
   2  -6   2       31.06       28.57      0.81 o 
   3  -6   2       11.60       11.70      0.50 o 
   4  -6   2        2.82        2.67      0.38 o 
  -2  -5   2       96.75      100.61      2.16 o 
  -1  -5   2      833.68      859.16     16.75 o 
   0  -5   2      104.22      105.08      1.97 o 
   1  -5   2      240.95      249.10      3.47 o 
   2  -5   2      189.30      188.58      2.99 o 
   3  -5   2       37.20       36.21      1.14 o 
   4  -5   2      125.24      129.34      3.79 o 
   5  -5   2        5.83        6.04      0.70 o 
  -4  -4   2       54.04       53.06      2.43 o 
  -3  -4   2      191.10      190.40      6.85 o 
  -2  -4   2      220.73      237.08      3.84 o 
  -1  -4   2        9.76       11.26      0.54 o 
   0  -4   2      149.59      140.38      3.12 o 
   1  -4   2       93.24       93.75      1.92 o 
   2  -4   2      111.62      108.85      2.49 o 
   3  -4   2      102.49       98.08      2.24 o 
   4  -4   2       96.72       92.33      2.07 o 
   5  -4   2       33.54       35.48      1.14 o 
   6  -4   2        3.90        2.66      0.56 o 
   7  -4   2       40.06       36.76      1.89 o 
  -6  -3   2       45.32       43.57      1.52 o 
  -5  -3   2      185.57      191.49      6.21 o 
  -4  -3   2       75.32       68.81      1.76 o 
  -3  -3   2      129.09      127.09      2.75 o 
  -2  -3   2      932.01      993.93     17.08 o 
  -1  -3   2      754.84      739.42     15.66 o 
   0  -3   2        5.05        4.85      0.30 o 
   1  -3   2      143.93      139.44      3.17 o 
   2  -3   2      427.15      432.32      8.76 o 
   3  -3   2       30.75       28.87      0.61 o 
   4  -3   2       19.94       18.26      0.61 o 
   5  -3   2       42.74       43.82      1.12 o 
   6  -3   2       44.14       47.27      1.53 o 
   7  -3   2       21.71       22.56      1.13 o 
  -5  -2   2       84.01       88.41      2.00 o 
  -4  -2   2       49.30       48.33      0.98 o 
  -3  -2   2       18.73       23.23      0.75 o 
  -2  -2   2      378.17      387.36      5.77 o 
  -1  -2   2       68.52       62.08      1.13 o 
   0  -2   2      260.32      279.38      4.45 o 
   1  -2   2     1336.78     1291.27     21.80 o 
   2  -2   2       31.56       36.74      0.77 o 
   3  -2   2       20.03       25.23      0.38 o 
   4  -2   2      112.69      115.98      1.45 o 
   5  -2   2       51.48       47.60      1.18 o 
   6  -2   2       70.91       70.75      2.06 o 
   7  -2   2       12.15       12.39      1.02 o 
  -6  -1   2      105.42      109.04      4.05 o 
  -5  -1   2       94.25       93.78      4.68 o 
  -4  -1   2      164.67      157.39      3.22 o 
  -3  -1   2      238.42      260.81      4.81 o 
  -2  -1   2      116.64      118.07      1.90 o 
  -1  -1   2      363.95      344.62      5.20 o 
   0  -1   2     3065.22     2910.24     45.46 o 
   1  -1   2       33.09       32.04      0.59 o 
   2  -1   2      771.39      752.52      9.35 o 
   3  -1   2       87.60       90.86      1.03 o 
   4  -1   2       24.06       22.62      0.43 o 
   5  -1   2       48.66       48.98      0.88 o 
   6  -1   2        0.50        0.43      0.28 o 
   7  -1   2        5.74        4.74      0.64 o 
  -7   0   2       92.49      100.22      3.63 o 
  -6   0   2      122.91      128.37      4.11 o 
  -5   0   2      273.52      274.69      7.47 o 
  -4   0   2      155.65      162.68      2.82 o 
  -3   0   2       21.97       22.85      0.62 o 
  -2   0   2      428.80      412.88      7.41 o 
  -1   0   2      278.04      282.85      4.16 o 
   0   0   2      764.22      772.01     12.60 o 
   1   0   2      160.94      144.15      2.14 o 
   2   0   2      774.52      782.22     10.05 o 
   3   0   2      603.42      602.76      5.75 o 
   4   0   2        8.56        8.41      0.28 o 
   5   0   2       20.37       19.01      0.51 o 
   6   0   2       55.86       54.11      2.07 o 
   7   0   2        5.68        6.09      0.73 o 
  -7   1   2       30.44       35.30      1.92 o 
  -6   1   2       38.87       41.03      1.46 o 
  -5   1   2       19.47       18.83      0.86 o 
  -4   1   2      406.88      399.96      7.35 o 
  -3   1   2      214.15      228.83      4.40 o 
  -2   1   2     1792.51     1768.44     30.53 o 
  -1   1   2      261.51      260.81      3.62 o 
   0   1   2      827.68      818.22      8.44 o 
   1   1   2      651.36      658.33      7.48 o 
   2   1   2      384.79      405.48      4.58 o 
   3   1   2       44.83       43.15      0.72 o 
   4   1   2       40.69       40.72      0.77 o 
   5   1   2       31.99       32.21      0.85 o 
   6   1   2       36.36       37.32      1.25 o 
  -7   2   2       44.85       48.11      2.39 o 
  -6   2   2       86.82       80.43      3.08 o 
  -5   2   2       98.32       98.73      2.51 o 
  -4   2   2      168.05      170.03      3.05 o 
  -3   2   2      170.98      183.26      2.64 o 
  -2   2   2      245.18      242.81      2.85 o 
  -1   2   2      317.77      318.58      3.65 o 
   0   2   2      168.91      175.42      1.76 o 
   1   2   2      289.73      295.29      2.89 o 
   2   2   2       70.00       72.57      0.90 o 
   3   2   2       23.90       20.57      0.43 o 
   4   2   2      240.34      230.26      3.20 o 
   5   2   2       16.38       13.41      0.69 o 
   6   2   2       31.80       30.71      1.14 o 
  -7   3   2        0.55        0.61      0.46 o 
  -6   3   2       75.29       83.37      3.21 o 
  -5   3   2       21.54       22.20      1.03 o 
  -4   3   2       79.86       77.76      1.71 o 
  -3   3   2      383.38      401.64      5.32 o 
  -2   3   2       35.74       38.64      0.75 o 
  -1   3   2      155.45      172.17      1.73 o 
   0   3   2      503.40      513.20      4.77 o 
   1   3   2       47.39       54.02      0.79 o 
   2   3   2      342.36      335.57      4.51 o 
   3   3   2       11.03       10.55      0.38 o 
   4   3   2       71.50       71.80      1.34 o 
   5   3   2       48.65       48.01      1.23 o 
   6   3   2       57.33       58.38      2.28 o 
  -7   4   2       27.08       28.44      1.88 o 
  -6   4   2        6.27        7.11      1.07 o 
  -5   4   2      111.62      111.48      3.89 o 
  -4   4   2      214.30      219.99      3.67 o 
  -3   4   2       76.57       76.01      1.49 o 
  -2   4   2      677.40      714.23      8.86 o 
  -1   4   2       64.18       68.81      0.88 o 
   0   4   2       91.24       94.01      1.11 o 
   1   4   2      134.15      128.91      1.46 o 
   2   4   2      319.54      297.52      3.24 o 
   3   4   2       64.57       58.65      1.49 o 
   4   4   2      142.80      139.88      2.44 o 
   5   4   2       91.68       88.06      2.77 o 
  -7   5   2        6.67        6.45      1.11 o 
  -6   5   2        0.45        0.63      0.43 o 
  -5   5   2       71.03       73.85      3.03 o 
  -4   5   2      227.69      218.93      6.48 o 
  -3   5   2       90.20       89.04      1.97 o 
  -2   5   2       49.92       49.09      1.05 o 
  -1   5   2       70.28       66.06      0.95 o 
   0   5   2       40.42       42.40      0.68 o 
   1   5   2       35.47       34.33      0.62 o 
   2   5   2       28.60       28.63      0.64 o 
   3   5   2        6.02        5.52      0.34 o 
   4   5   2       38.60       39.53      1.30 o 
   5   5   2       41.12       39.32      1.18 o 
  -6   6   2        7.74        6.37      1.06 o 
  -5   6   2       43.70       43.22      2.27 o 
  -4   6   2      159.24      114.57      4.34 o 
  -3   6   2       38.54       36.79      0.95 o 
  -2   6   2       37.90       38.28      0.82 o 
  -1   6   2      216.17      215.43      3.46 o 
   0   6   2      275.67      277.13      2.99 o 
   1   6   2      134.11      137.15      1.87 o 
   2   6   2       18.63       18.67      0.54 o 
   3   6   2       16.98       14.57      0.65 o 
   4   6   2       10.49       10.94      0.64 o 
  -6   7   2        1.86        2.19      0.59 o 
  -5   7   2       14.92       13.50      1.30 o 
  -4   7   2        2.93        2.59      0.31 o 
  -3   7   2        7.58        6.35      0.52 o 
  -2   7   2       21.33       22.05      0.63 o 
  -1   7   2       46.80       48.98      0.98 o 
   0   7   2      107.43      107.12      1.71 o 
   1   7   2       23.38       22.89      0.67 o 
   2   7   2       67.14       65.06      1.34 o 
   3   7   2       62.44       68.36      1.64 o 
  -5   8   2        6.39        6.80      1.12 o 
  -4   8   2        0.75        0.81      0.29 o 
  -3   8   2       51.73       54.58      2.59 o 
  -2   8   2       35.96       37.33      1.27 o 
  -1   8   2       16.50       16.63      0.52 o 
   0   8   2      139.71      145.30      2.24 o 
   1   8   2       43.41       44.38      1.40 o 
   2   8   2       27.27       31.00      1.03 o 
  -3   9   2       56.37       58.39      2.88 o 
  -2   9   2       13.92       12.73      0.85 o 
  -1   9   2        0.84        0.91      0.27 o 
   0   9   2        7.96        8.55      0.60 o 
   1   9   2       20.19       20.78      0.97 o 
   1  -9   3       27.11       29.04      1.70 o 
   2  -9   3        2.10        2.18      0.61 o 
   3  -9   3        6.04        6.03      0.83 o 
   0  -8   3        4.05        3.28      0.70 o 
   1  -8   3      145.13      147.73      4.55 o 
   2  -8   3       39.13       40.40      1.15 o 
   3  -8   3       73.96       76.52      1.98 o 
   0  -7   3      200.35      207.62      4.21 o 
   1  -7   3       61.28       62.41      1.88 o 
   2  -7   3       38.24       40.55      1.28 o 
   3  -7   3      124.17      123.09      2.37 o 
   4  -7   3       10.06        9.41      0.84 o 
  -1  -6   3       14.80       14.21      0.77 o 
   0  -6   3       15.62       15.92      0.59 o 
   1  -6   3      125.90      128.31      2.41 o 
   2  -6   3       37.23       39.13      1.05 o 
   3  -6   3       70.84       70.71      1.49 o 
   4  -6   3       28.18       28.29      1.34 o 
   5  -6   3       32.17       32.96      1.55 o 
  -3  -5   3       49.46       46.07      2.18 o 
  -2  -5   3       94.41       96.99      2.17 o 
  -1  -5   3      393.52      412.15      6.45 o 
   0  -5   3       74.57       74.03      1.49 o 
   1  -5   3      103.61      103.69      1.96 o 
   2  -5   3       58.82       68.25      1.88 o 
   3  -5   3       42.49       42.07      1.38 o 
   4  -5   3       11.55       11.47      0.64 o 
   5  -5   3       33.32       30.97      1.09 o 
   6  -5   3       10.45       10.45      1.07 o 
  -4  -4   3       18.95       18.10      1.31 o 
  -3  -4   3       14.92       12.71      0.48 o 
  -2  -4   3      134.95      144.62      2.50 o 
  -1  -4   3       86.82       85.73      1.62 o 
   0  -4   3      221.35      228.26      3.72 o 
   1  -4   3      121.07      130.36      2.33 o 
   2  -4   3      338.19      326.36     10.62 o 
   3  -4   3        3.35        2.46      0.25 o 
   4  -4   3        6.76        5.68      0.69 o 
   5  -4   3       53.02       50.04      1.50 o 
   6  -4   3        7.67        5.70      0.83 o 
  -5  -3   3       23.92       26.68      0.94 o 
  -4  -3   3      109.28      106.98      2.47 o 
  -3  -3   3      159.77      158.63      2.65 o 
  -2  -3   3      105.68      106.52      1.62 o 
  -1  -3   3       34.76       34.33      0.78 o 
   0  -3   3       59.30       56.91      1.47 o 
   1  -3   3     1088.30     1021.33     26.99 o 
   2  -3   3       54.80       56.00      1.03 o 
   3  -3   3      142.77      136.54      1.82 o 
   4  -3   3        8.81        8.90      0.53 o 
   5  -3   3       66.86       64.01      1.78 o 
   6  -3   3      110.54      106.45      3.60 o 
  -5  -2   3      190.80      183.79      4.98 o 
  -4  -2   3      387.18      385.52      5.63 o 
  -3  -2   3      168.85      178.49      2.89 o 
  -2  -2   3       69.92       68.59      1.27 o 
  -1  -2   3      795.77      794.54     10.42 o 
   0  -2   3     1073.87     1047.96     16.42 o 
   1  -2   3      426.83      435.75      5.19 o 
   2  -2   3      125.19      107.24      1.29 o 
   3  -2   3      116.64      113.11      1.48 o 
   4  -2   3      132.37      131.33      2.11 o 
   5  -2   3       95.62       91.85      1.71 o 
   6  -2   3        4.98        4.08      0.58 o 
  -6  -1   3       72.54       75.38      3.16 o 
  -5  -1   3      421.18      432.05      8.17 o 
  -4  -1   3       14.20       14.01      0.42 o 
  -3  -1   3      923.46      948.99     16.99 o 
  -2  -1   3      536.71      548.87      8.09 o 
  -1  -1   3       72.97       69.73      0.97 o 
   0  -1   3     1031.77     1019.16     18.04 o 
   1  -1   3        4.13        3.53      0.15 o 
   2  -1   3       78.84       87.61      1.11 o 
   3  -1   3      136.29      138.07      2.01 o 
   4  -1   3       16.28       19.75      0.48 o 
   5  -1   3       14.77       13.55      0.55 o 
   6  -1   3       24.18       25.66      1.18 o 
  -7   0   3       27.74       29.54      1.66 o 
  -6   0   3      204.35      204.48      5.92 o 
  -5   0   3        1.93        2.38      0.48 o 
  -4   0   3       66.79       66.74      2.22 o 
  -3   0   3      180.89      188.84      2.94 o 
  -2   0   3       19.09       17.06      0.49 o 
  -1   0   3       77.32       74.61      1.57 o 
   0   0   3      490.12      488.37      5.93 o 
   1   0   3       50.30       53.11      0.72 o 
   2   0   3       67.42       74.11      0.96 o 
   3   0   3      179.42      175.05      2.22 o 
   4   0   3       14.19       13.40      0.56 o 
   5   0   3      115.92      117.56      2.08 o 
   6   0   3       41.70       43.42      2.58 o 
  -7   1   3        0.94        0.68      0.46 o 
  -6   1   3        4.94        5.18      0.79 o 
  -5   1   3      196.45      199.95      4.20 o 
  -4   1   3       23.15       28.39      2.31 o 
  -3   1   3      241.76      246.27      3.85 o 
  -2   1   3      349.59      353.32      4.45 o 
  -1   1   3      239.75      229.20      2.86 o 
   0   1   3      156.03      155.11      1.63 o 
   1   1   3      898.24      882.84     12.96 o 
   2   1   3       26.09       23.50      0.44 o 
   3   1   3       76.64       75.88      1.14 o 
   4   1   3       87.17       84.57      1.65 o 
   5   1   3        8.37        8.01      0.55 o 
   6   1   3        4.11        3.88      0.40 o 
  -7   2   3        0.16        0.14      0.37 o 
  -6   2   3       97.69      101.91      3.68 o 
  -5   2   3      190.27      189.07      4.19 o 
  -4   2   3       47.42       42.32      1.40 o 
  -3   2   3      306.71      306.72      4.90 o 
  -2   2   3      426.58      437.66      5.10 o 
  -1   2   3      634.44      658.02      6.39 o 
   0   2   3       14.11       13.24      0.25 o 
   1   2   3      464.23      475.63      4.75 o 
   2   2   3       14.00       10.76      0.30 o 
   3   2   3       70.29       66.56      1.21 o 
   4   2   3       28.21       27.27      0.74 o 
   5   2   3       11.10       13.76      0.62 o 
   6   2   3      115.84      121.98      2.34 o 
  -7   3   3       12.62       13.35      1.28 o 
  -6   3   3        0.12        0.33      0.39 o 
  -5   3   3        3.95        3.10      0.65 o 
  -4   3   3        2.95        3.69      0.36 o 
  -3   3   3      138.99      137.17      1.70 o 
  -2   3   3      104.34      101.87      1.57 o 
  -1   3   3      351.53      366.09      4.46 o 
   0   3   3      201.37      194.84      1.96 o 
   1   3   3      229.25      225.39      2.38 o 
   2   3   3       89.94       82.86      1.22 o 
   3   3   3       18.31       17.29      0.51 o 
   4   3   3        0.71        0.67      0.20 o 
   5   3   3       29.44       31.59      0.99 o 
  -7   4   3       78.19       76.94      3.41 o 
  -6   4   3       14.23       13.96      1.23 o 
  -5   4   3       33.80       33.29      1.82 o 
  -4   4   3      176.21      175.63      3.14 o 
  -3   4   3      172.13      173.48      2.50 o 
  -2   4   3       12.73       12.60      0.41 o 
  -1   4   3       90.46       89.81      1.25 o 
   0   4   3       78.42       78.36      1.02 o 
   1   4   3      372.11      366.13      3.71 o 
   2   4   3        3.78        3.05      0.31 o 
   3   4   3       87.15       82.43      1.37 o 
   4   4   3        3.85        3.13      0.35 o 
   5   4   3       20.43       20.42      1.24 o 
  -6   5   3       12.23       13.27      1.52 o 
  -5   5   3       18.85       20.95      1.51 o 
  -4   5   3       23.09       24.21      1.03 o 
  -3   5   3        4.15        3.23      0.29 o 
  -2   5   3       33.16       35.57      0.86 o 
  -1   5   3       56.29       52.71      0.88 o 
   0   5   3        5.63        5.55      0.26 o 
   1   5   3      247.63      247.19      2.73 o 
   2   5   3      123.82      123.83      1.75 o 
   3   5   3       70.99       71.53      1.36 o 
   4   5   3       77.53       84.29      1.93 o 
  -6   6   3       25.93       25.59      1.85 o 
  -5   6   3      130.51      127.39      4.55 o 
  -4   6   3       39.68       39.46      1.06 o 
  -3   6   3       40.36       40.21      1.05 o 
  -2   6   3       28.10       27.98      0.87 o 
  -1   6   3       24.03       25.61      0.67 o 
   0   6   3       48.79       47.56      0.97 o 
   1   6   3       66.42       64.69      1.11 o 
   2   6   3       31.83       31.20      0.75 o 
   3   6   3      132.83      136.95      2.56 o 
   4   6   3       57.98       56.52      1.50 o 
  -5   7   3       60.88       68.22      3.09 o 
  -4   7   3       39.45       41.46      1.24 o 
  -3   7   3       36.96       35.96      1.05 o 
  -2   7   3       96.13       92.17      1.96 o 
  -1   7   3       21.05       22.44      0.67 o 
   0   7   3       18.40       19.62      0.62 o 
   1   7   3       97.14       97.77      2.76 o 
   2   7   3       19.61       17.65      0.75 o 
   3   7   3        5.27        6.18      0.55 o 
  -4   8   3        7.44        6.33      0.51 o 
  -3   8   3       24.15       24.26      1.72 o 
  -2   8   3        2.46        2.46      0.36 o 
  -1   8   3       19.35       19.93      0.83 o 
   0   8   3        5.43        6.43      0.45 o 
   1   8   3        8.74       10.21      0.77 o 
  -2   9   3       13.33       14.73      0.97 o 
  -1   9   3       75.37       84.62      2.02 o 
   1 -10   4       23.45       24.23      1.70 o 
   0  -9   4      129.25      131.08      4.43 o 
   1  -9   4       44.88       45.66      2.26 o 
   2  -9   4       17.30       19.09      1.37 o 
   0  -8   4       53.56       52.43      2.38 o 
   1  -8   4       13.09       13.51      1.12 o 
   2  -8   4        8.35        8.33      0.76 o 
   3  -8   4       18.70       20.20      1.32 o 
   4  -8   4       10.44       10.75      1.01 o 
  -1  -7   4        7.62        8.51      0.56 o 
   0  -7   4      311.28      329.68      6.22 o 
   1  -7   4       50.43       53.21      1.72 o 
   2  -7   4       18.32       18.17      0.93 o 
   3  -7   4        8.75        9.05      0.54 o 
   4  -7   4       60.69       62.20      2.39 o 
   5  -7   4        8.21        7.89      0.94 o 
  -2  -6   4       56.80       52.51      1.92 o 
  -1  -6   4      101.91      108.22      2.44 o 
   0  -6   4       96.83       95.41      1.93 o 
   1  -6   4      151.67      145.48      2.74 o 
   2  -6   4        1.98        1.31      0.29 o 
   3  -6   4      124.89      125.39      2.80 o 
   4  -6   4       88.02       87.99      2.92 o 
   5  -6   4       32.70       30.36      1.50 o 
   6  -6   4        6.83        6.86      0.94 o 
  -3  -5   4      271.93      272.73      7.34 o 
  -2  -5   4        7.65        7.29      0.43 o 
  -1  -5   4       72.80       67.67      1.79 o 
   0  -5   4       99.95      102.97      2.48 o 
   1  -5   4       29.00       30.52      0.95 o 
   2  -5   4      380.82      367.80      7.81 o 
   3  -5   4       20.07       21.40      0.88 o 
   4  -5   4       72.93       71.69      2.07 o 
   5  -5   4       10.08        9.10      0.65 o 
   6  -5   4       25.98       28.39      1.58 o 
  -4  -4   4      122.28      126.85      4.50 o 
  -3  -4   4      320.89      332.24      6.20 o 
  -2  -4   4      274.89      289.62      3.96 o 
  -1  -4   4      111.01      111.94      1.81 o 
   0  -4   4      375.36      368.93      7.84 o 
   1  -4   4      434.26      429.92      6.90 o 
   2  -4   4      460.08      465.21      8.90 o 
   3  -4   4       71.89       67.43      1.45 o 
   4  -4   4      143.29      139.54      2.63 o 
   5  -4   4       51.34       52.08      1.41 o 
   6  -4   4       23.08       27.52      1.23 o 
  -5  -3   4       29.58       27.26      1.73 o 
  -4  -3   4      624.34      615.11     11.45 o 
  -3  -3   4      232.26      252.42      4.02 o 
  -2  -3   4       14.24       14.89      0.40 o 
  -1  -3   4      197.26      208.03      3.74 o 
   0  -3   4       75.16       88.78      1.64 o 
   1  -3   4      324.98      319.42      7.37 o 
   2  -3   4        2.45        2.03      0.14 o 
   3  -3   4        3.28        3.17      0.24 o 
   4  -3   4        8.75        8.89      0.50 o 
   5  -3   4       14.75       12.61      1.34 o 
   6  -3   4       18.38       16.95      0.96 o 
  -5  -2   4       74.03       74.26      1.78 o 
  -4  -2   4       11.17       10.32      0.53 o 
  -3  -2   4       81.70       93.80      1.73 o 
  -2  -2   4       55.06       58.23      1.09 o 
  -1  -2   4      202.98      206.27      2.94 o 
   0  -2   4        0.25        0.27      0.08 o 
   1  -2   4       23.62       21.04      0.45 o 
   2  -2   4       11.21       10.17      0.45 o 
   3  -2   4        1.48        1.45      0.16 o 
   4  -2   4      364.46      346.56      5.44 o 
   5  -2   4       73.61       73.64      2.80 o 
   6  -2   4       32.40       36.20      1.45 o 
  -5  -1   4       64.21       56.41      1.83 o 
  -4  -1   4       96.62      103.14      1.79 o 
  -3  -1   4      156.56      144.15      2.58 o 
  -2  -1   4      618.25      671.44      9.60 o 
  -1  -1   4      231.73      230.34      3.71 o 
   0  -1   4       64.48       65.01      1.36 o 
   1  -1   4      362.69      382.79      4.25 o 
   2  -1   4      180.54      186.01      1.98 o 
   3  -1   4      127.44      129.14      2.39 o 
   4  -1   4       34.90       34.70      0.86 o 
   5  -1   4       32.51       33.98      1.32 o 
   6  -1   4       10.61       11.30      1.17 o 
  -7   0   4       30.52       34.43      1.82 o 
  -6   0   4       46.94       47.22      2.07 o 
  -5   0   4       94.89       95.36      3.17 o 
  -4   0   4      164.88      179.34      4.91 o 
  -3   0   4      306.56      354.90      6.45 o 
  -2   0   4      369.77      351.16      5.07 o 
  -1   0   4      289.14      276.14      3.43 o 
   0   0   4      510.57      531.01      5.80 o 
   1   0   4      164.02      153.66      1.89 o 
   2   0   4      172.78      177.37      1.91 o 
   3   0   4       20.69       21.05      0.46 o 
   4   0   4       35.03       31.93      0.86 o 
   5   0   4       67.48       72.74      3.40 o 
   6   0   4        0.90        0.44      0.40 o 
  -7   1   4       27.00       28.35      1.71 o 
  -6   1   4       17.23       15.97      1.22 o 
  -5   1   4       19.98       18.39      0.89 o 
  -4   1   4       65.29       58.46      1.64 o 
  -3   1   4      123.42      131.22      2.37 o 
  -2   1   4       93.77       99.26      1.34 o 
  -1   1   4      168.41      161.87      1.78 o 
   0   1   4       70.33       79.74      0.96 o 
   1   1   4      214.21      236.07      2.63 o 
   2   1   4      229.57      244.11      2.55 o 
   3   1   4       95.67       97.13      1.29 o 
   4   1   4       46.73       45.55      0.98 o 
   5   1   4       27.83       30.22      1.06 o 
   6   1   4       12.65       12.25      1.01 o 
  -7   2   4        3.97        4.26      0.85 o 
  -6   2   4      100.01       94.89      3.56 o 
  -5   2   4       15.73       16.72      1.18 o 
  -4   2   4      115.67      111.39      2.49 o 
  -3   2   4       53.90       56.84      1.29 o 
  -2   2   4       39.44       32.26      0.67 o 
  -1   2   4      118.03      127.16      1.26 o 
   0   2   4       30.24       27.19      0.42 o 
   1   2   4       72.04       78.40      1.02 o 
   2   2   4      537.20      524.48      6.61 o 
   3   2   4        1.86        3.12      0.28 o 
   4   2   4       53.13       54.00      1.27 o 
   5   2   4       40.19       38.35      1.07 o 
  -7   3   4       26.47       25.19      1.77 o 
  -6   3   4       29.07       29.57      1.78 o 
  -5   3   4        4.30        4.84      0.79 o 
  -4   3   4       33.82       33.32      1.19 o 
  -3   3   4       91.09       82.69      1.39 o 
  -2   3   4       47.85       47.75      0.76 o 
  -1   3   4       42.15       39.31      0.96 o 
   0   3   4      293.99      298.60      2.63 o 
   1   3   4      145.79      151.46      1.63 o 
   2   3   4      211.18      202.10      2.60 o 
   3   3   4       22.32       22.16      0.61 o 
   4   3   4        4.08        4.90      0.49 o 
   5   3   4       99.79      105.23      2.14 o 
  -7   4   4       12.88       14.01      1.61 o 
  -6   4   4        1.02        0.97      0.50 o 
  -5   4   4        2.74        4.15      0.76 o 
  -4   4   4      184.87      186.18      3.96 o 
  -3   4   4       11.86       11.24      0.43 o 
  -2   4   4       85.41       78.88      1.65 o 
  -1   4   4       27.58       24.98      0.49 o 
   0   4   4      108.59      104.92      1.23 o 
   1   4   4      455.26      452.35      4.42 o 
   2   4   4       85.55       79.97      1.56 o 
   3   4   4       40.86       40.78      0.97 o 
   4   4   4      141.60      151.13      2.71 o 
  -6   5   4       21.11       23.77      1.71 o 
  -5   5   4      108.26      112.11      4.17 o 
  -4   5   4      131.14      132.01      3.15 o 
  -3   5   4       25.60       25.76      0.80 o 
  -2   5   4      129.04      125.89      2.06 o 
  -1   5   4       68.96       63.73      1.06 o 
   0   5   4      220.00      227.62      2.53 o 
   1   5   4       50.33       49.96      0.93 o 
   2   5   4        9.60        8.74      0.48 o 
   3   5   4        1.89        1.23      0.24 o 
   4   5   4       11.08        9.10      0.90 o 
  -6   6   4       12.28       13.53      1.56 o 
  -5   6   4       10.06        9.44      1.24 o 
  -4   6   4       13.66       13.03      0.64 o 
  -3   6   4        0.92        0.74      0.19 o 
  -2   6   4       71.31       67.42      1.56 o 
  -1   6   4       15.82       17.33      0.69 o 
   0   6   4       18.20       17.29      0.57 o 
   1   6   4        8.09        8.26      0.48 o 
   2   6   4       58.28       58.78      1.44 o 
   3   6   4       14.36       16.75      0.66 o 
  -5   7   4        2.82        1.80      0.60 o 
  -4   7   4        5.07        5.63      0.51 o 
  -3   7   4        3.09        2.52      0.46 o 
  -2   7   4       42.29       39.54      1.16 o 
  -1   7   4       16.23       16.17      0.73 o 
   0   7   4      139.49      144.57      2.61 o 
   1   7   4       21.25       21.77      0.81 o 
   2   7   4       98.82      104.17      2.12 o 
  -4   8   4       11.19        8.92      0.62 o 
  -3   8   4       18.46       14.00      1.36 o 
  -2   8   4        4.17        4.49      0.48 o 
  -1   8   4       37.41       39.94      1.27 o 
   0   8   4       43.49       45.12      1.12 o 
   0 -10   5        1.40        1.91      0.71 o 
   1 -10   5       38.33       42.43      2.32 o 
   2 -10   5        3.59        3.84      0.88 o 
   0  -9   5        3.00        2.41      0.68 o 
   1  -9   5      117.62      124.00      4.24 o 
   2  -9   5       11.30       11.01      1.25 o 
   3  -9   5       63.63       65.52      2.78 o 
  -1  -8   5       33.01       31.21      1.85 o 
   0  -8   5      108.30      110.87      3.90 o 
   1  -8   5       80.85       78.77      3.01 o 
   2  -8   5        6.40        6.67      0.72 o 
   3  -8   5        7.24        7.34      0.96 o 
   4  -8   5        8.00        9.19      1.07 o 
  -2  -7   5      138.25      135.12      4.91 o 
  -1  -7   5       37.03       35.15      1.21 o 
   0  -7   5       17.51       16.83      1.21 o 
   1  -7   5       34.96       37.29      1.38 o 
   2  -7   5       24.74       24.38      1.11 o 
   3  -7   5       57.82       58.02      1.86 o 
   4  -7   5       29.69       30.36      1.61 o 
   5  -7   5       68.65       71.61      2.80 o 
  -3  -6   5       12.18       11.47      1.07 o 
  -2  -6   5       94.36       91.29      2.31 o 
  -1  -6   5      258.69      276.28      7.65 o 
   0  -6   5       14.28       13.89      0.59 o 
   1  -6   5       21.58       20.80      0.93 o 
   2  -6   5      112.24      111.69      2.80 o 
   3  -6   5      205.23      195.51      4.38 o 
   4  -6   5       10.46       10.35      0.90 o 
   5  -6   5       70.37       78.23      2.89 o 
  -3  -5   5      211.60      197.51      5.70 o 
  -2  -5   5       88.16       85.69      1.74 o 
  -1  -5   5      164.07      169.18      3.06 o 
   0  -5   5       99.70       97.53      1.99 o 
   1  -5   5       37.92       43.13      1.26 o 
   2  -5   5      181.62      178.36      6.10 o 
   3  -5   5        0.37        0.34      0.19 o 
   4  -5   5       11.78       10.58      0.89 o 
   5  -5   5       29.68       28.73      2.60 o 
   6  -5   5       20.03       21.23      1.12 o 
  -4  -4   5       98.51       94.41      2.44 o 
  -3  -4   5       88.51       86.53      2.88 o 
  -2  -4   5        4.35        3.90      0.24 o 
  -1  -4   5       34.62       33.55      0.75 o 
   0  -4   5      210.81      213.62      3.72 o 
   1  -4   5       51.85       50.57      1.43 o 
   2  -4   5       29.18       31.63      0.88 o 
   3  -4   5       16.49       14.48      0.52 o 
   4  -4   5       14.26       13.00      0.92 o 
   5  -4   5       96.82       97.37      2.54 o 
   6  -4   5       62.42       63.90      2.05 o 
  -4  -3   5      122.81      130.85      2.43 o 
  -3  -3   5        7.03        7.30      0.46 o 
  -2  -3   5      154.90      150.56      2.21 o 
  -1  -3   5       89.81       88.03      1.73 o 
   0  -3   5      633.10      661.60      9.56 o 
   1  -3   5      606.10      638.59      7.57 o 
   2  -3   5       91.94       91.46      1.43 o 
   3  -3   5      177.49      169.33      2.62 o 
   4  -3   5       71.69       71.62      1.45 o 
   5  -3   5       14.22       13.72      0.97 o 
   6  -3   5        9.30        9.38      1.41 o 
  -5  -2   5      166.77      168.82      3.63 o 
  -4  -2   5       60.98       61.32      1.41 o 
  -3  -2   5       24.14       23.74      0.84 o 
  -2  -2   5      147.78      158.22      2.41 o 
  -1  -2   5      505.33      520.07      6.06 o 
   0  -2   5      579.45      611.70      9.28 o 
   1  -2   5      117.40      108.46      1.30 o 
   2  -2   5       72.43       64.61      0.90 o 
   3  -2   5       80.40       79.82      1.69 o 
   4  -2   5       21.80       19.98      0.81 o 
   5  -2   5       46.27       45.30      1.56 o 
   6  -2   5       18.43       20.23      1.08 o 
  -5  -1   5       42.31       41.42      1.46 o 
  -4  -1   5       91.19       90.24      1.95 o 
  -3  -1   5       28.83       29.30      0.75 o 
  -2  -1   5      364.29      378.39      4.89 o 
  -1  -1   5      190.59      218.91      3.10 o 
   0  -1   5      242.07      274.50      3.42 o 
   1  -1   5      401.25      414.92      4.39 o 
   2  -1   5        5.15        4.84      0.22 o 
   3  -1   5      262.47      250.62      2.81 o 
   4  -1   5      134.23      134.23      2.41 o 
   5  -1   5       55.25       54.40      2.61 o 
   6  -1   5        4.47        4.65      0.64 o 
  -6   0   5        7.76        8.76      0.99 o 
  -5   0   5       56.60       56.42      2.13 o 
  -4   0   5       43.16       44.90      1.75 o 
  -3   0   5       54.81       56.10      1.06 o 
  -2   0   5       43.10       40.19      0.87 o 
  -1   0   5      109.75      118.21      1.48 o 
   0   0   5      703.52      767.24      8.32 o 
   1   0   5       98.08      106.91      1.31 o 
   2   0   5       63.15       59.89      0.84 o 
   3   0   5      326.01      324.30      3.92 o 
   4   0   5      122.69      115.44      2.07 o 
   5   0   5        1.54        1.40      0.30 o 
  -7   1   5       46.07       53.71      2.46 o 
  -6   1   5       65.30       62.09      2.59 o 
  -5   1   5       14.34       12.28      0.98 o 
  -4   1   5       61.54       60.36      1.73 o 
  -3   1   5       69.80       64.98      1.43 o 
  -2   1   5       42.02       42.60      0.84 o 
  -1   1   5      423.58      440.23      4.67 o 
   0   1   5      136.19      159.18      1.83 o 
   1   1   5       80.45       83.16      1.17 o 
   2   1   5       67.14       63.54      1.33 o 
   3   1   5      254.14      232.94      2.95 o 
   4   1   5      106.81      110.43      2.02 o 
   5   1   5       10.39       10.74      0.60 o 
  -7   2   5       16.07       13.92      1.29 o 
  -6   2   5        6.45        6.41      0.94 o 
  -5   2   5       13.04       10.71      0.95 o 
  -4   2   5        4.18        3.52      0.37 o 
  -3   2   5      297.25      281.37      3.81 o 
  -2   2   5        4.44        3.48      0.29 o 
  -1   2   5       49.14       51.35      0.66 o 
   0   2   5      174.36      171.03      2.03 o 
   1   2   5      262.89      265.40      3.54 o 
   2   2   5      343.00      335.93      3.98 o 
   3   2   5      165.84      155.65      2.17 o 
   4   2   5      128.37      133.66      2.15 o 
   5   2   5        3.13        3.25      0.53 o 
  -7   3   5       81.58       92.14      3.70 o 
  -6   3   5       27.66       36.61      2.04 o 
  -5   3   5       23.92       25.17      1.54 o 
  -4   3   5      139.04      146.18      2.76 o 
  -3   3   5      179.86      182.44      2.64 o 
  -2   3   5       84.82       87.55      1.77 o 
  -1   3   5      145.96      151.58      1.76 o 
   0   3   5       29.11       26.86      0.50 o 
   1   3   5       43.13       44.04      0.95 o 
   2   3   5       23.64       24.50      0.87 o 
   3   3   5       72.10       75.45      1.60 o 
   4   3   5       26.78       26.33      0.80 o 
  -7   4   5        8.80        7.62      1.22 o 
  -6   4   5        9.86        9.19      1.22 o 
  -5   4   5        8.72        7.47      0.72 o 
  -4   4   5       83.13       79.02      2.16 o 
  -3   4   5       22.79       21.75      0.64 o 
  -2   4   5       25.88       25.27      0.71 o 
  -1   4   5       53.31       49.02      1.21 o 
   0   4   5       17.66       18.52      0.42 o 
   1   4   5       89.80       85.75      1.25 o 
   2   4   5        0.58        0.38      0.16 o 
   3   4   5       49.69       51.19      1.96 o 
   4   4   5      119.83      124.18      2.43 o 
  -6   5   5       13.95       17.58      1.52 o 
  -5   5   5       21.65       19.35      1.05 o 
  -4   5   5       13.93       13.31      0.72 o 
  -3   5   5        1.63        1.45      0.25 o 
  -2   5   5       24.19       23.59      0.82 o 
  -1   5   5       72.00       67.37      1.34 o 
   0   5   5       29.18       29.30      0.68 o 
   1   5   5       52.20       52.93      1.11 o 
   2   5   5       31.71       30.73      0.77 o 
   3   5   5       74.38       78.96      1.55 o 
  -5   6   5        8.59       10.02      1.37 o 
  -4   6   5       18.29       18.07      0.66 o 
  -3   6   5      115.68      111.37      3.41 o 
  -2   6   5       62.51       59.18      1.49 o 
  -1   6   5       19.95       20.88      0.82 o 
   0   6   5       58.95       60.23      1.53 o 
   1   6   5       12.46       10.45      0.83 o 
   2   6   5        9.47        9.00      0.55 o 
  -4   7   5       15.19       14.18      0.72 o 
  -3   7   5       59.26       60.99      2.01 o 
  -2   7   5        1.99        1.40      0.43 o 
  -1   7   5        0.50        0.79      0.40 o 
   0   7   5       16.36       17.37      0.81 o 
   1   7   5        1.54        1.27      0.35 o 
  -2   8   5       52.50       54.87      1.79 o 
  -1   8   5       50.73       53.83      1.56 o 
   0 -10   6       28.37       28.62      1.93 o 
   1 -10   6       63.55       65.34      3.02 o 
  -1  -9   6       25.00       25.00      1.72 o 
   0  -9   6        6.59        6.98      1.05 o 
   1  -9   6       47.60       46.95      2.38 o 
   2  -9   6       33.17       33.78      1.95 o 
   3  -9   6       25.19       28.05      1.76 o 
  -1  -8   6       57.46       56.53      2.58 o 
   0  -8   6      169.39      172.81      5.38 o 
   1  -8   6        2.02        2.30      0.56 o 
   2  -8   6       56.75       54.91      1.96 o 
   3  -8   6       17.92       17.57      1.33 o 
   4  -8   6       28.72       27.04      1.68 o 
  -2  -7   6       91.58       87.58      3.54 o 
  -1  -7   6      162.78      157.59      5.33 o 
   0  -7   6      145.04      144.21      3.29 o 
   1  -7   6        5.62        5.30      0.61 o 
   2  -7   6       35.48       36.16      1.76 o 
   3  -7   6      112.27      114.14      3.72 o 
   4  -7   6        5.02        5.36      0.83 o 
   5  -7   6       12.33       11.93      1.15 o 
  -2  -6   6        6.63        6.06      0.46 o 
  -1  -6   6       62.06       63.12      3.00 o 
   0  -6   6       99.23       96.58      2.56 o 
   1  -6   6       22.78       24.96      0.80 o 
   2  -6   6       43.83       41.72      1.16 o 
   3  -6   6       50.54       49.00      1.34 o 
   4  -6   6       22.94       23.96      1.09 o 
   5  -6   6       17.74       16.26      1.02 o 
  -3  -5   6      291.68      294.43      8.23 o 
  -2  -5   6       78.07       78.02      2.05 o 
  -1  -5   6       64.95       63.52      1.26 o 
   0  -5   6      223.59      232.82      3.68 o 
   1  -5   6      130.08      138.76      2.52 o 
   2  -5   6      571.10      561.52      8.68 o 
   3  -5   6       68.23       67.67      1.62 o 
   4  -5   6      129.43      131.18      3.08 o 
   5  -5   6       11.56       11.01      0.82 o 
  -4  -4   6      258.49      264.55      7.53 o 
  -3  -4   6      197.95      193.26      3.79 o 
  -2  -4   6      191.98      191.23      2.92 o 
  -1  -4   6      227.84      253.92      3.71 o 
   0  -4   6      122.50      139.42      2.13 o 
   1  -4   6      108.29      109.34      2.04 o 
   2  -4   6       16.17       16.00      0.83 o 
   3  -4   6       32.26       31.97      0.85 o 
   4  -4   6      127.18      127.17      2.97 o 
   5  -4   6       36.77       36.57      1.42 o 
  -4  -3   6       93.35       94.81      3.34 o 
  -3  -3   6      191.61      184.38      3.81 o 
  -2  -3   6        2.31        4.08      0.25 o 
  -1  -3   6      493.27      523.95      6.88 o 
   0  -3   6      226.25      245.97      2.98 o 
   1  -3   6       66.38       66.15      1.10 o 
   2  -3   6      490.60      488.41      6.58 o 
   3  -3   6       25.52       24.02      0.87 o 
   4  -3   6       67.60       67.67      1.94 o 
   5  -3   6       46.87       52.31      1.74 o 
  -3  -2   6       52.62       56.51      1.23 o 
  -2  -2   6      143.38      156.80      2.15 o 
  -1  -2   6      650.45      714.65      9.13 o 
   0  -2   6       34.20       34.95      0.69 o 
   1  -2   6      104.73      105.07      1.31 o 
   2  -2   6       98.03       93.85      1.31 o 
   3  -2   6       51.08       48.73      1.24 o 
   4  -2   6       20.40       19.85      1.42 o 
   5  -2   6       27.37       27.60      1.83 o 
  -4  -1   6       24.53       20.18      1.04 o 
  -3  -1   6      154.96      151.53      2.57 o 
  -2  -1   6       23.63       23.35      0.54 o 
  -1  -1   6       73.80       73.22      1.50 o 
   0  -1   6      609.85      617.10      6.65 o 
   1  -1   6      167.32      158.97      1.85 o 
   2  -1   6       42.40       41.80      0.97 o 
   3  -1   6      236.54      245.91      2.59 o 
   4  -1   6      119.96      117.11      2.82 o 
   5  -1   6       28.07       21.54      1.59 o 
  -6   0   6       51.38       50.52      2.18 o 
  -5   0   6       29.95       26.97      1.44 o 
  -4   0   6        5.97        5.62      0.67 o 
  -3   0   6      168.56      173.34      1.96 o 
  -2   0   6      174.25      179.77      2.60 o 
  -1   0   6       83.68       87.13      1.32 o 
   0   0   6      109.42      108.38      1.31 o 
   1   0   6       20.60       18.87      0.42 o 
   2   0   6      101.28       99.10      1.39 o 
   3   0   6      212.77      201.90      2.91 o 
   4   0   6       25.81       23.17      0.89 o 
   5   0   6        6.39        6.28      0.86 o 
  -7   1   6        3.69        5.66      0.95 o 
  -6   1   6       61.63       60.90      2.56 o 
  -5   1   6       15.08       18.92      1.23 o 
  -4   1   6        6.36        5.04      0.52 o 
  -3   1   6      212.12      206.03      3.32 o 
  -2   1   6      349.85      340.17      4.49 o 
  -1   1   6      118.58      121.22      1.72 o 
   0   1   6      171.56      167.63      1.85 o 
   1   1   6      112.20      108.87      1.29 o 
   2   1   6       13.53       12.61      0.41 o 
   3   1   6      125.08      136.24      1.97 o 
   4   1   6       47.00       49.77      1.24 o 
   5   1   6        0.60        0.75      0.25 o 
  -7   2   6       18.14       17.64      1.43 o 
  -6   2   6       29.85       29.31      1.75 o 
  -5   2   6       33.91       30.36      1.68 o 
  -4   2   6       99.77       94.65      2.02 o 
  -3   2   6       30.22       28.52      0.70 o 
  -2   2   6       24.94       25.53      0.71 o 
  -1   2   6       39.98       39.69      0.71 o 
   0   2   6       34.54       32.14      0.52 o 
   1   2   6       46.36       45.03      0.74 o 
   2   2   6      207.36      194.87      2.56 o 
   3   2   6       47.65       46.12      1.15 o 
   4   2   6       14.61       15.66      0.68 o 
  -7   3   6        1.83        2.74      0.80 o 
  -6   3   6        1.50        1.97      0.64 o 
  -5   3   6        8.57        8.81      0.79 o 
  -4   3   6       26.09       27.16      1.15 o 
  -3   3   6      100.41       98.75      1.69 o 
  -2   3   6        5.53        4.63      0.53 o 
  -1   3   6        4.72        5.38      0.28 o 
   0   3   6       89.53       84.94      1.24 o 
   1   3   6      214.09      205.74      2.51 o 
   2   3   6       33.66       32.04      0.70 o 
   3   3   6       21.63       21.44      0.70 o 
   4   3   6       50.44       50.87      1.20 o 
  -6   4   6       12.02       15.64      1.43 o 
  -5   4   6       79.30       79.68      2.34 o 
  -4   4   6      132.66      128.16      2.94 o 
  -3   4   6       32.14       31.42      0.94 o 
  -2   4   6      121.11      120.12      2.03 o 
  -1   4   6      195.96      186.35      4.11 o 
   0   4   6        7.46        7.86      0.56 o 
   1   4   6        6.25        6.28      0.37 o 
   2   4   6       30.38       30.96      0.76 o 
   3   4   6       33.49       32.74      0.91 o 
  -6   5   6        5.68        6.74      1.18 o 
  -5   5   6       16.20       16.56      1.01 o 
  -4   5   6       29.63       31.12      0.89 o 
  -3   5   6        1.55        1.03      0.24 o 
  -2   5   6       79.45       77.48      1.94 o 
  -1   5   6       31.12       31.16      1.02 o 
   0   5   6       79.14       79.34      1.81 o 
   1   5   6       94.42       96.13      1.84 o 
   2   5   6        1.46        1.73      0.25 o 
   3   5   6        3.43        3.48      0.34 o 
  -5   6   6        3.58        2.62      0.80 o 
  -4   6   6       31.04       28.58      0.90 o 
  -3   6   6        4.42        3.22      0.52 o 
  -2   6   6       71.63       66.07      1.65 o 
  -1   6   6       78.03       78.23      1.86 o 
   0   6   6      136.16      140.22      3.37 o 
   1   6   6        4.64        4.34      0.72 o 
  -4   7   6       15.84       15.52      0.78 o 
  -3   7   6        8.40        8.54      1.25 o 
  -2   7   6        6.17        7.39      0.62 o 
  -1   7   6       49.50       50.56      1.50 o 
   0   7   6       16.46       17.60      0.87 o 
  -1 -10   7       36.32       33.40      2.17 o 
   0 -10   7       65.07       65.62      3.12 o 
   1 -10   7       26.59       25.22      1.82 o 
  -1  -9   7       25.07       24.84      1.77 o 
   0  -9   7      111.34      108.47      4.12 o 
   1  -9   7        5.42        7.11      1.10 o 
   2  -9   7       21.81       18.68      1.50 o 
   3  -9   7        0.52        0.68      0.34 o 
  -1  -8   7        2.00        1.00      0.43 o 
   0  -8   7       40.91       38.25      2.08 o 
   1  -8   7       64.22       64.89      2.77 o 
   2  -8   7       35.27       34.76      1.33 o 
   3  -8   7       76.11       71.67      3.38 o 
   4  -8   7       61.39       63.03      2.05 o 
  -2  -7   7      440.01      429.69     11.36 o 
  -1  -7   7        5.61        5.04      0.79 o 
   0  -7   7        8.65        9.40      0.88 o 
   1  -7   7      252.70      262.44      7.23 o 
   2  -7   7      113.82      106.54      3.32 o 
   3  -7   7       99.27       91.42      2.45 o 
   4  -7   7       16.23       16.18      0.98 o 
  -2  -6   7      113.67      110.52      2.80 o 
  -1  -6   7      209.06      206.83      4.60 o 
   0  -6   7        0.82        1.14      0.35 o 
   1  -6   7        7.26        7.75      0.63 o 
   2  -6   7      104.17      101.84      2.47 o 
   3  -6   7        6.10        4.88      0.56 o 
   4  -6   7        6.99        6.18      0.66 o 
  -3  -5   7      111.32      110.90      2.79 o 
  -2  -5   7      115.01      113.21      2.81 o 
  -1  -5   7      186.99      183.84      3.88 o 
   0  -5   7       69.95       72.22      1.31 o 
   1  -5   7      266.78      261.79      5.88 o 
   2  -5   7      111.77      111.10      2.94 o 
   3  -5   7       29.00       29.84      1.28 o 
   4  -5   7       25.03       22.52      1.06 o 
   5  -5   7       33.75       35.88      1.47 o 
  -3  -4   7      177.89      175.87      3.85 o 
  -2  -4   7       22.65       23.57      0.79 o 
  -1  -4   7       85.91       91.39      1.40 o 
   0  -4   7       84.55       90.63      1.50 o 
   1  -4   7       53.34       54.36      1.29 o 
   2  -4   7        4.46        4.56      0.55 o 
   3  -4   7      166.23      163.73      4.04 o 
   4  -4   7        2.43        3.05      0.51 o 
   5  -4   7        6.61        6.67      0.72 o 
  -4  -3   7      369.96      341.89     10.55 o 
  -3  -3   7       51.08       48.71      1.26 o 
  -2  -3   7        0.79        0.20      0.11 o 
  -1  -3   7       88.43       88.85      1.32 o 
   0  -3   7       16.80       17.36      0.52 o 
   1  -3   7      332.23      330.20      4.49 o 
   2  -3   7      288.19      277.12      4.03 o 
   3  -3   7      199.51      200.65      3.78 o 
   4  -3   7       37.36       36.18      2.07 o 
   5  -3   7       41.15       48.95      1.73 o 
  -3  -2   7       20.77       18.95      0.65 o 
  -2  -2   7      147.90      154.57      2.07 o 
  -1  -2   7       29.97       33.74      0.73 o 
   0  -2   7       32.55       32.86      0.68 o 
   1  -2   7      371.97      375.98      3.94 o 
   2  -2   7      119.42      116.25      1.73 o 
   3  -2   7       14.72       14.38      0.58 o 
   4  -2   7       89.82       88.08      2.40 o 
   5  -2   7        0.80        1.23      0.34 o 
  -4  -1   7      105.89      107.06      3.30 o 
  -3  -1   7       26.92       28.45      0.75 o 
  -2  -1   7      214.45      208.12      3.04 o 
  -1  -1   7       83.12       84.80      1.43 o 
   0  -1   7       36.01       37.38      0.74 o 
   1  -1   7      319.93      309.50      3.49 o 
   2  -1   7      126.85      127.18      1.88 o 
   3  -1   7       73.74       72.91      2.45 o 
   4  -1   7       18.34       20.14      1.00 o 
   5  -1   7       43.93       43.27      2.25 o 
  -6   0   7      102.59       97.44      3.40 o 
  -5   0   7       31.05       33.21      1.65 o 
  -4   0   7       21.41       24.56      1.28 o 
  -3   0   7      105.20      105.51      1.94 o 
  -2   0   7      110.77      112.89      2.44 o 
  -1   0   7       35.86       34.82      0.63 o 
   0   0   7       87.93       85.95      1.23 o 
   1   0   7       59.37       60.28      0.97 o 
   2   0   7       73.10       74.06      1.16 o 
   3   0   7      126.93      119.81      2.29 o 
   4   0   7        5.97        5.63      0.55 o 
  -7   1   7        1.96        1.91      0.62 o 
  -6   1   7        0.88        1.10      0.48 o 
  -5   1   7       20.55       17.33      1.22 o 
  -4   1   7      197.60      189.83      6.63 o 
  -3   1   7      118.18      111.86      2.23 o 
  -2   1   7       98.86       96.32      2.42 o 
  -1   1   7      169.27      166.42      2.32 o 
   0   1   7      121.80      120.84      1.48 o 
   1   1   7        0.28        0.32      0.10 o 
   2   1   7      247.59      238.06      3.18 o 
   3   1   7       12.70       10.13      0.86 o 
   4   1   7       24.56       24.93      0.97 o 
  -7   2   7        0.82       -0.15      0.41 o 
  -6   2   7        0.62        0.77      0.48 o 
  -5   2   7       52.44       53.37      1.77 o 
  -4   2   7      172.96      166.78      3.82 o 
  -3   2   7      171.61      173.24      2.97 o 
  -2   2   7      215.26      213.58      4.46 o 
  -1   2   7       26.00       26.41      0.62 o 
   0   2   7       61.85       60.29      0.91 o 
   1   2   7        2.65        2.09      0.21 o 
   2   2   7        3.56        4.21      0.31 o 
   3   2   7        7.71        7.63      0.61 o 
   4   2   7        1.14        1.24      0.26 o 
  -6   3   7        1.90        1.94      0.64 o 
  -5   3   7       33.55       31.31      1.34 o 
  -4   3   7      124.47      119.91      3.35 o 
  -3   3   7       10.59       10.51      0.49 o 
  -2   3   7       14.12       14.26      0.54 o 
  -1   3   7      270.34      262.32      4.33 o 
   0   3   7      141.11      143.56      2.30 o 
   1   3   7       36.86       36.04      1.13 o 
   2   3   7       38.32       42.88      0.92 o 
   3   3   7        4.42        3.80      0.38 o 
  -6   4   7       31.31       31.29      2.05 o 
  -5   4   7       13.01       11.49      0.97 o 
  -4   4   7        1.81        1.33      0.21 o 
  -3   4   7       11.95       12.36      0.81 o 
  -2   4   7       10.50        9.33      0.52 o 
  -1   4   7       41.52       43.39      1.44 o 
   0   4   7       37.39       34.90      1.94 o 
   1   4   7       56.69       58.80      1.89 o 
   2   4   7        1.58        1.54      0.27 o 
   3   4   7       17.58       18.22      1.27 o 
  -5   5   7        9.39        7.36      0.83 o 
  -4   5   7       10.22        9.92      0.72 o 
  -3   5   7       21.14       21.54      1.11 o 
  -2   5   7        1.09        0.83      0.26 o 
  -1   5   7       82.82       75.36      2.82 o 
   0   5   7       45.56       46.51      1.36 o 
   1   5   7        1.33        1.13      0.38 o 
   2   5   7       11.15       12.84      1.02 o 
  -4   6   7       11.46       10.11      0.59 o 
  -3   6   7       53.73       55.02      3.60 o 
  -2   6   7       31.00       33.18      1.38 o 
  -1   6   7       67.12       68.87      1.79 o 
   0   6   7       19.95       21.67      0.96 o 
  -1 -10   8        3.11        1.79      0.73 o 
   0 -10   8        0.56       -0.04      0.42 o 
  -1  -9   8       84.09       80.71      3.49 o 
   0  -9   8       33.02       28.45      1.89 o 
   1  -9   8        9.18        9.51      1.26 o 
   2  -9   8        3.21        1.57      0.62 o 
   0  -8   8       72.80       65.79      2.91 o 
   1  -8   8      114.83      124.50      4.27 o 
   2  -8   8       51.68       54.01      2.54 o 
   3  -8   8       34.00       32.92      1.40 o 
  -2  -7   8        8.62        9.00      1.18 o 
  -1  -7   8       45.54       46.70      1.63 o 
   1  -7   8       74.93       73.37      2.95 o 
   2  -7   8       54.67       57.53      1.78 o 
   3  -7   8       23.30       23.55      1.12 o 
   4  -7   8       22.73       22.06      1.83 o 
  -3  -6   8      124.96      114.29      4.08 o 
  -2  -6   8       48.25       51.65      1.70 o 
  -1  -6   8       12.62       11.61      0.80 o 
   0  -6   8       59.47       59.48      2.51 o 
   1  -6   8       93.31       96.91      2.57 o 
   2  -6   8      136.30      131.02      2.65 o 
   3  -6   8       41.91       41.47      1.47 o 
   4  -6   8       79.48       85.58      3.16 o 
  -3  -5   8      260.21      253.15      5.39 o 
  -2  -5   8       32.02       35.52      1.27 o 
  -1  -5   8        5.84        4.91      0.51 o 
   0  -5   8      242.80      240.73      6.68 o 
   1  -5   8       10.77       10.91      0.56 o 
   2  -5   8       31.44       30.37      1.34 o 
   3  -5   8       59.10       61.12      2.71 o 
   4  -5   8       62.71       66.76      2.05 o 
  -3  -4   8      124.67      122.61      2.94 o 
  -2  -4   8      164.06      155.43      3.43 o 
  -1  -4   8      178.11      177.88      2.90 o 
   0  -4   8       91.66       86.11      1.77 o 
   1  -4   8        5.28        4.36      0.40 o 
   2  -4   8      259.41      255.54      4.37 o 
   3  -4   8       23.32       20.39      1.48 o 
   4  -4   8       17.04       16.01      1.43 o 
  -3  -3   8      163.49      168.46      2.85 o 
  -2  -3   8       92.67       94.82      2.06 o 
  -1  -3   8        7.41        7.58      0.67 o 
   0  -3   8       37.60       36.73      0.85 o 
   1  -3   8      130.03      137.71      2.21 o 
   2  -3   8      106.52       98.29      2.07 o 
   3  -3   8        2.53        1.75      0.46 o 
   4  -3   8       38.24       38.09      2.21 o 
  -3  -2   8       44.89       44.07      0.94 o 
  -2  -2   8      170.51      159.44      2.29 o 
  -1  -2   8      206.93      205.05      2.97 o 
   0  -2   8       21.31       23.16      0.66 o 
   1  -2   8      153.78      154.34      2.43 o 
   2  -2   8       60.51       59.99      1.13 o 
   3  -2   8       21.63       23.08      1.02 o 
   4  -2   8       41.12       40.34      1.89 o 
  -4  -1   8        5.60        6.35      0.74 o 
  -3  -1   8      192.26      193.10      3.15 o 
  -2  -1   8      647.02      617.97      9.02 o 
  -1  -1   8       35.61       34.41      0.88 o 
   0  -1   8      157.41      161.51      2.47 o 
   1  -1   8      225.92      214.82      2.86 o 
   2  -1   8       10.97       12.32      0.47 o 
   3  -1   8       69.55       70.95      2.01 o 
   4  -1   8        1.91        2.10      0.42 o 
  -5   0   8       53.29       56.69      2.35 o 
  -4   0   8        6.05        5.95      0.60 o 
  -3   0   8      236.14      234.19      3.81 o 
  -2   0   8      173.02      170.95      4.27 o 
  -1   0   8      161.37      155.51      2.28 o 
   0   0   8      233.35      236.68      2.78 o 
   1   0   8       24.32       21.70      0.60 o 
   2   0   8       57.55       58.97      1.15 o 
   3   0   8       31.99       32.65      1.03 o 
   4   0   8        7.64        6.92      1.15 o 
  -7   1   8       76.09       90.66      3.61 o 
  -6   1   8       32.28       37.27      2.01 o 
  -5   1   8       36.35       34.90      1.80 o 
  -4   1   8        3.59        4.65      0.56 o 
  -3   1   8      259.96      250.69      4.03 o 
  -2   1   8      100.30       93.86      2.39 o 
  -1   1   8      178.02      178.06      3.14 o 
   0   1   8      132.01      131.76      1.84 o 
   1   1   8      163.69      160.49      2.32 o 
   2   1   8       30.86       33.84      0.94 o 
   3   1   8        9.94       11.25      0.65 o 
   4   1   8       13.88       12.75      1.24 o 
  -6   2   8       27.83       24.85      1.69 o 
  -5   2   8       58.02       56.54      1.91 o 
  -4   2   8       26.59       26.21      0.86 o 
  -3   2   8       31.65       30.31      0.92 o 
  -2   2   8      107.56      105.20      2.13 o 
  -1   2   8      133.01      129.87      2.41 o 
   0   2   8       18.36       18.13      0.61 o 
   1   2   8        7.43        6.93      0.39 o 
   2   2   8        5.44        4.72      0.84 o 
   3   2   8       27.34       29.45      1.22 o 
  -6   3   8       37.64       41.35      2.32 o 
  -5   3   8        6.36        6.27      0.72 o 
  -4   3   8        3.53        3.87      0.31 o 
  -3   3   8       23.62       24.83      0.90 o 
  -2   3   8      105.82      109.33      2.23 o 
  -1   3   8       97.87       89.73      1.96 o 
   0   3   8       26.39       26.59      0.95 o 
   1   3   8       68.12       70.52      3.13 o 
   2   3   8       36.90       38.27      1.03 o 
  -5   4   8        6.01        5.06      0.68 o 
  -4   4   8       30.57       31.88      0.95 o 
  -3   4   8       64.31       61.40      1.55 o 
  -2   4   8      208.06      199.59      3.71 o 
  -1   4   8        7.79        9.77      0.65 o 
   0   4   8        3.17        4.30      0.59 o 
   1   4   8       38.96       43.54      1.65 o 
   2   4   8       10.55       10.64      0.93 o 
  -4   5   8       38.56       40.58      1.17 o 
  -3   5   8        0.41        0.48      0.31 o 
  -2   5   8        0.93        1.83      0.32 o 
  -1   5   8       33.80       36.15      1.50 o 
   0   5   8        3.86        3.75      0.48 o 
  -2   6   8       22.54       24.81      2.13 o 
  -2  -9   9       26.49       23.84      1.85 o 
   0  -9   9       30.25       32.36      2.09 o 
   1  -9   9        5.18        4.54      0.97 o 
  -2  -8   9       62.63       58.99      2.92 o 
   1  -8   9        2.87        3.84      0.83 o 
   2  -8   9        8.63        6.75      1.04 o 
  -3  -7   9       50.45       53.24      2.68 o 
  -2  -7   9       76.95       75.43      3.22 o 
  -1  -7   9       15.66       14.29      1.28 o 
   2  -7   9        8.76        9.92      1.15 o 
   3  -7   9       15.01       14.87      0.93 o 
  -3  -6   9      135.56      129.44      4.56 o 
  -2  -6   9      100.80      102.54      4.56 o 
  -1  -6   9        9.14        7.48      1.00 o 
   0  -6   9      149.22      144.34      4.68 o 
   1  -6   9       63.77       64.06      3.29 o 
   2  -6   9        1.45        1.08      0.47 o 
   3  -6   9       26.18       24.92      1.81 o 
  -3  -5   9       58.13       54.59      2.49 o 
  -2  -5   9       13.88       14.52      0.81 o 
  -1  -5   9        2.61        3.90      0.49 o 
   0  -5   9       33.41       34.89      1.74 o 
   1  -5   9       17.54       17.63      0.84 o 
   2  -5   9       93.66       94.56      2.12 o 
   3  -5   9       10.64       11.81      1.34 o 
   4  -5   9       18.71       17.38      1.01 o 
  -3  -4   9      296.59      289.72      4.67 o 
  -2  -4   9       67.07       67.29      1.91 o 
  -1  -4   9      110.86       98.50      3.27 o 
   0  -4   9       53.09       50.68      1.20 o 
   1  -4   9      136.67      135.15      2.64 o 
   2  -4   9       25.49       23.48      1.26 o 
   3  -4   9       12.16       11.25      0.80 o 
   4  -4   9       16.40       17.45      1.67 o 
  -3  -3   9      195.80      191.02      3.86 o 
  -2  -3   9      124.30      111.84      3.60 o 
  -1  -3   9      253.17      246.67      3.92 o 
   0  -3   9       10.05       10.20      0.50 o 
   1  -3   9       65.81       63.50      1.30 o 
   2  -3   9        9.78        9.72      0.61 o 
   3  -3   9       18.85       19.28      0.98 o 
   4  -3   9       18.79       18.11      1.01 o 
  -3  -2   9      139.23      137.29      3.12 o 
  -2  -2   9       31.10       27.78      0.83 o 
  -1  -2   9       32.92       33.70      1.17 o 
   0  -2   9      129.29      119.12      2.17 o 
   1  -2   9      190.03      181.75      2.82 o 
   2  -2   9       17.68       15.93      0.73 o 
   3  -2   9       70.51       72.13      2.07 o 
   4  -2   9      102.43      107.17      2.84 o 
  -3  -1   9      182.41      173.16      2.98 o 
  -2  -1   9      168.94      168.46      3.68 o 
  -1  -1   9       18.20       18.33      0.58 o 
   0  -1   9      230.22      218.73      3.57 o 
   1  -1   9        2.98        2.58      0.26 o 
   2  -1   9        1.93        1.58      0.25 o 
   3  -1   9      134.86      142.53      3.37 o 
  -5   0   9        9.33       10.50      0.97 o 
  -4   0   9       40.94       39.24      1.77 o 
  -3   0   9       73.98       70.77      1.56 o 
  -2   0   9       69.97       62.83      5.47 o 
  -1   0   9       37.51       34.47      1.01 o 
   0   0   9       98.08       96.32      1.66 o 
   1   0   9       69.41       65.19      1.30 o 
   2   0   9        6.91        8.21      0.59 o 
   3   0   9        0.57        1.02      0.28 o 
  -6   1   9        3.48        2.54      0.66 o 
  -5   1   9        7.73       11.45      1.08 o 
  -4   1   9        6.63        5.97      0.32 o 
  -3   1   9       71.36       68.17      1.78 o 
  -2   1   9      246.36      243.27      5.65 o 
  -1   1   9       50.15       49.70      1.31 o 
   0   1   9      152.12      148.40      2.09 o 
   1   1   9       24.00       23.39      0.73 o 
   2   1   9        3.62        4.00      0.43 o 
   3   1   9       11.66       13.07      0.70 o 
  -6   2   9        8.19        9.51      1.26 o 
  -5   2   9       40.82       40.45      1.64 o 
  -4   2   9       23.99       23.14      1.10 o 
  -3   2   9        0.22        0.25      0.18 o 
  -2   2   9       89.30       84.82      1.91 o 
  -1   2   9       85.07       78.81      2.75 o 
   0   2   9       11.92       13.45      0.69 o 
   1   2   9       18.93       22.45      0.84 o 
   2   2   9       43.27       46.25      1.40 o 
  -5   3   9       14.65       14.54      1.07 o 
  -4   3   9       32.43       34.71      1.00 o 
  -3   3   9       80.62       81.90      1.87 o 
  -2   3   9        5.31        6.35      0.55 o 
  -1   3   9       29.34       27.74      1.02 o 
   0   3   9        7.61        8.55      0.66 o 
   1   3   9       35.27       36.48      1.60 o 
  -4   4   9       22.46       24.65      0.90 o 
  -3   4   9       47.14       49.78      1.87 o 
  -2   4   9       24.67       24.18      1.45 o 
  -1   4   9        9.71       11.52      0.85 o 
   0   4   9       10.23       10.44      0.76 o 
  -3   5   9       14.61       17.26      1.30 o 
  -2   5   9        9.45       11.43      1.16 o 
  -2  -9  10       56.50       58.44      3.08 o 
  -1  -9  10       55.24       55.87      2.94 o 
   0  -9  10       10.49        8.82      1.31 o 
  -3  -8  10       12.61       13.89      1.66 o 
  -2  -8  10       79.24       76.39      3.47 o 
  -1  -8  10       31.96       32.93      2.08 o 
   1  -8  10       88.57       83.71      3.59 o 
   2  -8  10        2.09        2.55      0.73 o 
  -3  -7  10       52.31       55.04      2.77 o 
  -2  -7  10        9.05        7.83      1.16 o 
  -1  -7  10       32.28       32.42      1.89 o 
   0  -7  10        6.73        7.80      1.12 o 
   2  -7  10        0.26        0.10      0.25 o 
  -3  -6  10       26.45       28.53      1.83 o 
  -2  -6  10       32.92       32.44      1.37 o 
  -1  -6  10       85.04       88.10      3.40 o 
   0  -6  10       51.55       51.73      2.41 o 
   1  -6  10        6.02        7.31      0.91 o 
   2  -6  10       43.39       44.02      1.57 o 
   3  -6  10       11.25        9.79      0.87 o 
  -3  -5  10        5.41        4.74      0.84 o 
  -2  -5  10       48.19       48.08      1.65 o 
  -1  -5  10      121.09      122.46      4.09 o 
   0  -5  10       14.98       18.70      1.29 o 
   1  -5  10       12.00       14.24      1.19 o 
   2  -5  10        8.61        8.88      0.77 o 
   3  -5  10        0.76        1.66      0.50 o 
  -4  -4  10       27.94       26.98      1.64 o 
  -3  -4  10       49.97       48.08      1.41 o 
  -2  -4  10       23.12       23.55      1.42 o 
  -1  -4  10        1.42        0.46      0.36 o 
   0  -4  10      108.99      109.63      2.12 o 
   1  -4  10       46.28       45.92      1.47 o 
   2  -4  10        2.86        2.29      0.41 o 
   3  -4  10       16.14       16.44      1.53 o 
  -4  -3  10       46.35       42.96      2.01 o 
  -3  -3  10        3.06        2.64      0.36 o 
  -2  -3  10      132.99      120.11      3.82 o 
  -1  -3  10      144.79      141.84      2.57 o 
   0  -3  10        4.30        3.13      0.41 o 
   1  -3  10       23.16       24.28      1.00 o 
   2  -3  10       16.81       15.12      0.86 o 
   3  -3  10       21.78       24.54      1.15 o 
  -3  -2  10       18.61       17.86      0.85 o 
  -2  -2  10      101.11      102.65      2.03 o 
  -1  -2  10       52.61       48.47      1.21 o 
   0  -2  10        1.14        1.42      0.26 o 
   1  -2  10        6.54        5.66      0.69 o 
   2  -2  10       14.78       14.59      0.82 o 
   3  -2  10       26.11       26.58      1.92 o 
  -3  -1  10      139.48      135.29      2.56 o 
  -2  -1  10      120.34      112.90      2.40 o 
  -1  -1  10       63.95       58.87      1.34 o 
   0  -1  10        2.65        1.50      0.26 o 
   1  -1  10       70.69       71.46      1.65 o 
   2  -1  10       77.09       79.89      1.82 o 
   3  -1  10       21.06       24.44      1.16 o 
  -5   0  10        9.71        9.02      1.10 o 
  -4   0  10      116.72      119.75      2.22 o 
  -3   0  10       42.66       40.71      1.14 o 
  -2   0  10        2.24        1.85      0.30 o 
  -1   0  10       54.07       56.21      1.44 o 
   0   0  10       11.52       11.89      0.52 o 
   1   0  10       11.27       11.13      0.61 o 
   2   0  10      103.90      114.55      2.37 o 
  -6   1  10        8.85        9.74      1.28 o 
  -5   1  10       97.77      105.75      2.97 o 
  -4   1  10       51.10       50.24      1.23 o 
  -3   1  10        9.88       11.44      0.61 o 
  -2   1  10       38.07       37.41      1.14 o 
  -1   1  10       10.54       11.56      0.67 o 
   0   1  10       38.22       37.20      1.33 o 
   1   1  10       27.82       27.41      0.97 o 
   2   1  10       33.92       34.87      1.14 o 
  -5   2  10        9.58        9.05      1.07 o 
  -4   2  10        6.20        7.06      0.45 o 
  -3   2  10       95.43       95.18      2.11 o 
  -2   2  10       20.34       21.84      1.60 o 
  -1   2  10       23.07       22.21      0.92 o 
   0   2  10       24.63       24.26      0.98 o 
   1   2  10        6.26        5.93      0.71 o 
  -4   3  10       55.14       57.73      1.48 o 
  -3   3  10       82.67       78.42      2.50 o 
  -2   3  10        4.78        4.62      0.51 o 
  -1   3  10       23.56       27.54      1.14 o 
   0   3  10       40.89       44.99      1.80 o 
  -3   4  10       17.68       17.68      1.15 o 
  -2   4  10        1.14        0.78      0.29 o 
  -2  -8  11       22.80       24.73      1.91 o 
  -1  -8  11        5.73        6.21      1.11 o 
   0  -8  11        0.98        1.43      0.63 o 
  -3  -7  11       22.41       23.70      1.81 o 
  -2  -7  11        2.00        1.67      0.62 o 
  -1  -7  11        7.47        6.94      1.10 o 
   0  -7  11       81.11       75.82      3.32 o 
   1  -7  11        2.66        2.04      0.68 o 
  -3  -6  11       63.69       61.40      2.93 o 
  -2  -6  11       37.02       39.57      2.20 o 
  -1  -6  11       10.12       13.30      1.46 o 
   0  -6  11        3.96        5.79      0.94 o 
   1  -6  11       12.53       13.83      0.84 o 
   2  -6  11       44.52       46.34      1.66 o 
  -4  -5  11        0.64        1.10      0.54 o 
  -3  -5  11       49.03       46.68      3.02 o 
  -2  -5  11        3.82        3.84      0.78 o 
  -1  -5  11       32.70       30.46      1.81 o 
   0  -5  11      105.33      116.55      3.35 o 
   1  -5  11        0.76        1.05      0.32 o 
   2  -5  11       14.81       14.46      0.88 o 
  -4  -4  11       25.97       25.03      1.60 o 
  -3  -4  11       12.59       11.97      0.84 o 
  -2  -4  11       12.14       15.16      1.19 o 
  -1  -4  11       58.44       62.09      2.60 o 
   0  -4  11       10.06       11.03      0.70 o 
   1  -4  11        8.47        9.14      0.76 o 
   2  -4  11        6.64        7.73      1.32 o 
  -4  -3  11       12.28       10.85      0.49 o 
  -3  -3  11        2.91        4.16      0.46 o 
  -2  -3  11       85.38       79.29      2.28 o 
  -1  -3  11      114.82      127.95      2.45 o 
   0  -3  11       10.73       13.07      0.64 o 
   1  -3  11        9.10        8.70      0.74 o 
   2  -3  11       53.36       58.09      1.83 o 
  -4  -2  11       23.93       22.49      0.86 o 
  -3  -2  11       35.53       33.97      1.02 o 
  -2  -2  11      107.63       97.72      6.03 o 
  -1  -2  11       22.38       23.60      0.74 o 
   0  -2  11       20.73       19.64      0.78 o 
   1  -2  11       17.13       17.27      0.79 o 
   2  -2  11        2.41        1.96      0.42 o 
  -4  -1  11       18.75       19.54      0.71 o 
  -3  -1  11       39.05       35.05      1.07 o 
  -2  -1  11        2.14        2.26      0.35 o 
  -1  -1  11        0.30        0.55      0.24 o 
   0  -1  11       11.79       13.29      0.56 o 
   1  -1  11       13.39       13.78      0.69 o 
   2  -1  11       12.99       12.76      0.87 o 
  -5   0  11        6.56        8.08      1.09 o 
  -4   0  11        6.37        7.77      0.60 o 
  -3   0  11        9.71        9.73      0.61 o 
  -2   0  11        9.72        8.66      0.80 o 
  -1   0  11        0.36        1.00      0.32 o 
   0   0  11       40.70       39.39      1.26 o 
   1   0  11       23.81       23.12      0.90 o 
  -5   1  11       22.13       22.65      1.25 o 
  -4   1  11       14.28       15.12      1.04 o 
  -3   1  11       21.06       23.22      0.89 o 
  -2   1  11       29.97       29.64      1.06 o 
  -1   1  11        4.67        3.83      0.67 o 
   0   1  11       22.57       24.01      1.58 o 
   1   1  11       49.49       59.91      2.08 o 
  -4   2  11        6.61        6.72      0.57 o 
  -3   2  11        9.13       10.22      0.98 o 
  -2   2  11       22.78       25.00      1.01 o 
  -1   2  11        8.30        7.53      0.86 o 
   0   2  11        5.95        8.07      0.69 o 
  -2  -7  12       12.11       12.42      1.52 o 
  -1  -7  12        3.49        1.91      0.70 o 
   0  -7  12       13.88       16.41      1.49 o 
  -3  -6  12       40.07       45.20      2.45 o 
  -2  -6  12        2.47        1.26      0.57 o 
  -1  -6  12        9.44        9.11      1.25 o 
   0  -6  12       10.97       10.16      1.31 o 
  -4  -5  12       56.93       54.64      2.76 o 
  -3  -5  12        1.64        2.43      0.41 o 
  -2  -5  12        4.50        5.52      0.95 o 
  -1  -5  12        9.36        9.19      1.20 o 
   0  -5  12       36.07       42.15      2.14 o 
   1  -5  12       49.83       59.45      3.38 o 
  -4  -4  12        5.93        4.98      0.39 o 
  -3  -4  12        7.50        6.46      0.61 o 
  -2  -4  12        0.05        0.34      0.43 o 
  -1  -4  12       98.86       96.27      3.57 o 
   0  -4  12       18.52       18.57      0.95 o 
   1  -4  12        3.71        3.66      0.54 o 
  -4  -3  12       21.91       21.80      0.92 o 
  -3  -3  12       21.85       22.31      1.27 o 
  -2  -3  12       24.83       27.59      1.26 o 
  -1  -3  12        9.30        8.16      0.62 o 
   0  -3  12        7.37        9.72      0.67 o 
   1  -3  12       12.85       12.30      0.90 o 
  -4  -2  12       17.06       17.25      0.83 o 
  -3  -2  12        3.36        4.05      0.52 o 
  -2  -2  12       18.78       21.69      1.11 o 
  -1  -2  12        0.05        0.00      0.17 o 
   0  -2  12        1.93        0.98      0.28 o 
   1  -2  12       13.79       15.11      0.89 o 
  -4  -1  12       17.18       16.36      0.75 o 
  -3  -1  12       18.56       19.42      0.82 o 
  -2  -1  12       35.76       43.85      2.00 o 
  -1  -1  12       10.75       12.02      0.86 o 
   0  -1  12       12.60       12.89      0.64 o 
  -4   0  12        2.17        1.80      0.41 o 
  -3   0  12       17.03       16.16      0.79 o 
  -2   0  12       10.31       10.95      0.70 o 
  -1   0  12        2.63        3.79      0.48 o 
   0   0  12       23.68       24.15      1.02 o 
  -3   1  12       18.11       21.03      1.21 o 
  -2   1  12        7.54        8.07      0.67 o 
  -2  -5  13       22.44       25.93      1.77 o 
  -1  -5  13       20.52       22.04      1.67 o 
  -3  -4  13        2.60        2.90      0.60 o 
  -2  -4  13       19.72       23.79      1.64 o 
  -1  -4  13       53.41       56.40      2.63 o 
  -3  -3  13       12.23       13.28      1.04 o 
  -2  -3  13        8.91        9.26      1.42 o 
  -1  -3  13        0.03       -0.07      0.19 o 
  -3  -2  13        8.51        9.44      2.04 o 
  -2  -2  13       37.25       39.13      3.12 o 
  -1  -2  13       23.20       22.69      1.24 o 
                                                 
